# Supplementary material for: Bayesian Analysis of the Association between Casein Complex Haplotype Variants and Milk Yield, Composition, and Curve Shape Parameters in Murciano-Granadina Goats
Source: Animals (Basel). 2020 Oct 10;10(10):1845. doi: 10.3390/ani10101845 (PMC7600415; doi:10.3390/ani10101845)
Supplement: Supplementary file 1 [file animals-10-01845-s001.zip › Table S3.xlsx]

## Sheet: Information
Article title	Bayesian Analysis of the Association between Casein Complex Haplotype Variants and Milk Yield, Composition and Curve Shape Parameters in Murciano-Granadina Goats
Journal name	Animals
Authors' name	M.G. Pizarro, V. Landi, F.J. Navas, J.M. León, M.A. Martínez, J. Fernández and J.V. Delgado
Corresponding author's affiliation	Department of Genetics, Faculty of Veterinary Sciences, University of Córdoba, Spain.
Corresponding author's email	fjng87@hotmail.com
Table S3: Descriptive statistics for milk yield and components across all the haplotypes detected within the casein complex in Murciano-Granadina goats (colour code was assigned at random to identify the same sequence across sequence combinations).

## Sheet: Milk yield (Kg)
Haplotype	Haplotype Code	Mode	Mean	Variance	95% Confidence Interval Lower Bound	95% Confidence Interval Upper Bound	αS2-Casein	αS1-Casein	β-Casein	κ-Casein
CCGGGGCCAAGGCCAAGGGGGGAATTAAAAAAGGAAGGGGCCCCTTCCCCAA.-.-GGTTCC	1	2.37	2.37	0.171	1.56	3.18	CCGGGGCCAAGGCCAAGG	GAGGAATTAAAAGAGCAA	GGGGCCCC	TTCCCCAA.-.-GGTTCC
CCGGGGCCAAGGCCAAGGGAGGAATTAAAAGAGCAAGAGACCCCTTCCCCAA.-.-GGTTCC	2	1.486	1.486	0.416	0.222	2.749	CCGGGGCCAAGGCCAAGG	GAGGAATTAAAAGAGCAA	GAGACCCC	TTCCCCAA.-.-GGTTCC
TTCCGGCCAAGACCGAGGGGGGAATTAAAAAAGGAAGGGGCCCCTGTCTTTA.-AATCGAGGTC	3	2.961	2.961	0.208	2.067	3.854	TTCCGGCCAAGACCGAGG	GAGGAATTAAAAGAGCAA	GGGGCCCC	TGTCTTTA.-AATCGAGGTC
CCGGGGCCAAGGCCAAGGGAGGAATTAAAAGAGCAAGAGACCCCTTTCTCTA.-AATCGATGCC	4	1.523	1.523	0.656	-0.065	3.111	CCGGGGCCAAGGCCAAGG	GAGGAATTAAAAGAGCAA	GAGACCCC	TTTCTCTA.-AATCGATGCC
TCGCGGCCAAGACCGAGGGAGGAATTAAAAGAGCAAGGGACCCCGGCCTTAA.-.-GGGGTT	5	3.1	3.1	0.32	1.992	4.209	TCGCGGCCAAGACCGAGG	GAGAAATCGAGAAAGCAA	GGGACCCC	GGCCTTAA.-.-GGGGTT
CCGGGGCCAAGGCCAAGGGAGGAATTAAAAGAGCAAGGGACCCCTGCCTCAA.-.-GGTGTC	6	2.256	2.256	0.542	0.812	3.699	CCGGGGCCAAGGCCAAGG	GAGGAATTAAAAGAGCAA	GGGACCCC	TGCCTCAA.-.-GGTGTC
TTCCGATCGAGACCGGCCAAGAAATCGAGAGACCAAGGAATCTCTTTTTTTTAATCAATCAAGGCC	7	1.632	1.632	0.891	-0.219	3.482	TTCCGATCGAGACCGGCC	GAGAAATCGAGAGAGCGA	GGAATCTC	TTTTTTTTAATCAATCAAGGCC
TCGCGATCGAGACCGAGCAAAAAATCGGGGGAGCGAGGAATCCCTTTCTCTA.-AATCGATGCC	8	3.368	3.368	0.192	2.509	4.227	TCGCGATCGAGACCGAGC	GAGAAATCGAGAAAGCAA	GGAATCCC	TTTCTCTA.-AATCGATGCC
CCGGGGCCAAGGCCAAGGGAGGAATTAAAAGAGCAAGGGACCCCTTTTTTTTAATCAATCAAGGCC	9	2.437	2.437	0.26	1.438	3.436	CCGGGGCCAAGGCCAAGG	GAGGAATTAAAAGAGCAA	GGGACCCC	TTTTTTTTAATCAATCAAGGCC
CCGGGGCCAAGGCCAAGGGGGGAATTAAAAAAGGAAGGGGCCCCTTTCTCTA.-AATCGATGCC	10	2.039	2.039	0.186	1.194	2.885	CCGGGGCCAAGGCCAAGG	GGGGAATTAAAAAAGGAA	GGGGCCCC	TTTCTCTA.-AATCGATGCC
TCGCGATCGAGACCGAGCGAGAAATCGAGAGAGCGAGGGATCCCTTCCCCAA.-.-GGTTCC	11	1.277	1.277	0.959	-0.642	3.197	TCGCGATCGAGACCGAGC	GAGAAATCGAGAAAGCAA	GGGATCCC	TTCCCCAA.-.-GGTTCC
TCGCGATCGAGACCGAGCGAGGAATTAAAAGAGCAAGGGACCCCTTTCTCTA.-AATCGATGTC	12	0.982	0.982	0.32	-0.126	2.09	TCGCGATCGAGACCGAGC	GAGAAATCGAGAAAGCAA	GGGACCCC	TTTCTCTA.-AATCGATGTC
TCGCGGCCAAGGCCGAGGGAGGAATTAAAAGAGCAAGGGACCCCTGTCTTTA.-AATCGGGGTC	13	2.956	2.956	0.277	1.924	3.987	TCGCGGCCAAGGCCGAGG	GAGAAATCGAGAGAGCGA	GGGACCCC	TGTCTTTA.-AATCGGGGTC
CCGGGGCCAAGGCCAAGGAAAAAACCGGGGAACCAAGGAACCTTTTTCTCTA.-AATCGAGGCC	14	1.238	1.238	0.402	-0.005	2.482	CCGGGGCCAAGGCCAAGG	AAAAAACCGGGGAACCAA	GGAACCTT	TTTCTCTA.-AATCGAGGCC
CCGGGGCCAAGGCCAAGGGAGGAATTGGAAGAGCAAGGGACCCCTTCCCCAA.-.-GGTTCC	15	1.212	1.212	0.499	-0.172	2.597	CCGGGGCCAAGGCCAAGG	GAGGAATTAAAAGAGCAA	GGGACCCC	TTCCCCAA.-.-GGTTCC
TCGCGGCCAAGACCGAGGGGGGAATTAAAAAAGGAAGGGGCCCCTTTCTCAA.-AATCGGGGCC	16	0.741	0.741	0.959	-1.179	2.661	TCGCGGCCAAGACCGAGG	GAGGAATTAAAAGAGCAA	GGGGCCCC	TTTCTCAA.-AATCGGGGCC
TCGCGATCGAGACCGAGCGAGAAATCGAGAGAGCGAGGGATCTCTTTCTCTA.-AATCGATGCC	17	1.353	1.353	0.891	-0.498	3.203	TCGCGATCGAGACCGAGC	GAGAAATCGAGAAAGCAA	GGGATCTC	TTTCTCTA.-AATCGATGCC
CCGGGGCCAAGGCCAAGGGAGAAATCGAGAAAGCAAGGGATCCCTTTCTCTA.-AATCGATGCC	18	2.01	2.01	0.297	0.941	3.078	CCGGGGCCAAGGCCAAGG	GAGAAATCGAGAAAGCAA	GGGATCCC	TTTCTCTA.-AATCGATGCC
TTCCGATCGAGACCGGCCGAGAAATCGAGAAAGCAAGGGACCTCGGCCTTAA.-.-GGGGTT	19	1.624	1.624	0.198	0.752	2.496	TTCCGATCGAGACCGGCC	GAGGAATTAAAAGAGCAA	GGGACCTC	GGCCTTAA.-.-GGGGTT
TTCCGATCGAGACCGGCCGAGGAATTAAAAGAGCAAGGGACCCCTGTCTTTA.-AATCGAGGTC	20	2.015	2.015	0.231	1.073	2.957	TTCCGATCGAGACCGGCC	GAGGAATTAAAAGAGCAA	GGGACCCC	TGTCTTTA.-AATCGAGGTC
TCGCGGCCAAGACCGAGGGGGGAATTAAAAAAGGAAGGGGCCCCTGTCTTTA.-AATCGAGGTC	21	1.337	1.337	0.195	0.472	2.203	TCGCGGCCAAGACCGAGG	GGGGAATTAAAAAAGGAA	GGGGCCCC	TGTCTTTA.-AATCGAGGTC
TCGCGGCCAAGACCGAGGAAGGAATTAAAAGGCCAAGGAACCCCTTTTTTTTAATCAATCGAGGCC	22	2.484	2.484	0.337	1.346	3.622	TCGCGGCCAAGACCGAGG	GAGAAATCGAGAAAGCAA	GGAACCCC	TTTTTTTTAATCAATCGAGGCC
TTCCAATTGGGACCGGCCGAGAAATCGAGAGAGCGAGGGATCTCTTTCTCTA.-AATCGATGCC	23	2.653	2.653	0.26	1.654	3.652	TTCCAATTGGGACCGGCC	GAGAAATCGAGAGAGCGA	GGGATCTC	TTTCTCTA.-AATCGATGCC
TCGCGATCGAGACCGAGCGAGAAATCGAGAGAGCGAGGGATCTCTTCCCCAA.-.-GGTTCC	24	2.688	2.688	0.088	2.105	3.271	TCGCGATCGAGACCGAGC	GAGAAATCGAGAAAGCAA	GGGATCTC	TTCCCCAA.-.-GGTTCC
TTCCAATTGGGACCGGCCGAGAAATCGAGAAAGCAAGGGACCTCTGTCTTTA.-AATCGAGGTC	25	1.007	1.007	0.24	0.047	1.967	TTCCAATTGGGACCGGCC	GAGAAATCGAGAGAGCGA	GGGACCTC	TGTCTTTA.-AATCGAGGTC
CCGGGGCCAAGACCGAGGAAGGAATTAAAAGGCCAAGGAACCTCTTCCCCAA.-.-GGTTCC	26	1.509	1.509	0.891	-0.341	3.359	CCGGGGCCAAGACCGAGG	AAGGAATTAAAAGGCCAA	GGAACCTC	TTCCCCAA.-.-GGTTCC
TTCCGGCCAAGGCCAAGGGAGAAATCGAGAAAGCAAGGGACCCCTTTCTCTA.-AATCGAGGTC	27	3.96	3.96	0.445	2.652	5.269	TTCCGGCCAAGGCCAAGG	GAGGAATTAAAAGAGCAA	GGGACCCC	TTTCTCTA.-AATCGAGGTC
TCGCGATCGAGACCGAGCAAGAAATCGAGAAACCAAGGAATTTTTTCCCCAA.-.-GGTTTC	28	1.418	1.418	0.542	-0.025	2.862	TCGCGATCGAGACCGAGC	GAGAAATCGAGAAAGCAA	GGAATTTT	TTCCCCAA.-.-GGTTTC
TTCCAATTGGGACCGGCCGAGAAATCGAGAGAGCGAGGGATCTCTTCCTCAA.-.-GGTGTC	29	2.376	2.376	0.346	1.222	3.529	TTCCAATTGGGACCGGCC	GAGAAATCGAGAGAGCGA	GGGATCTC	TTCCTCAA.-.-GGTGTC
TTCCAATTGGGACCGGCCGAGAAATCGAGAGAGCGAGGGATCTCTTCCCCAA.-.-GGTTCC	30	0.959	0.959	0.445	-0.349	2.267	TTCCAATTGGGACCGGCC	GAGAAATCGAGAGAGCGA	GGGATCTC	TTCCCCAA.-.-GGTTCC
TCGCGATCGAGACCGAGCGAGAAATCGAGAAAGCAAGGGATCTCTTTCTCTA.-AATCGATGCC	31	0.949	0.949	0.693	-0.683	2.581	TCGCGATCGAGACCGAGC	GAGAAATCGAGAAAGCAA	GGGATCTC	TTTCTCTA.-AATCGATGCC
TCGCGATCGAGACCGAGCGAGAAATCGAGAGGCCGAGAAATCTCTTCCCCAA.-.-GGTTCC	32	3.235	3.235	0.594	1.725	4.746	TCGCGATCGAGACCGAGC	GAGAAATCGAGAAAGCAA	GAAATCTC	TTCCCCAA.-.-GGTTCC
CCGGGGCCAAGGCCAAGGGAGAAATCGAGAAAGCAAGGGATCTCTTCCCCAA.-.-GGTTCC	33	2.628	2.628	0.271	1.608	3.649	CCGGGGCCAAGGCCAAGG	GAGAAATCGAGAAAGCAA	GGGATCTC	TTCCCCAA.-.-GGTTCC
TTCCGGCCAAGACCGGGGGAGGAATTAAAAGAGCAAGGGACCCCTTTTTTTTAATCAATCGGGGCC	34	1.401	1.401	0.78	-0.329	3.132	TTCCGGCCAAGACCGGGG	GAGGAATTAAAAGAGCAA	GGGACCCC	TTTTTTTTAATCAATCGGGGCC
CCGGGGCCAAGGCCAAGGGAGGAATTAAAAGAGCAAGGGACCCCTTTCTCTA.-AATCGATGCC	35	2.659	2.659	0.145	1.913	3.406	CCGGGGCCAAGGCCAAGG	GAGGAATTAAAAGAGCAA	GGGACCCC	TTTCTCTA.-AATCGATGCC
CCGGGGCCGAGGCCAAGGGAGAAATCGAGAAAGCAAGGGACCCCTGCCTCAA.-.-GGTGTC	36	1.333	1.333	0.832	-0.454	3.121	CCGGGGCCGAGGCCAAGG	GAGAAATCGAGAAAGCAA	GGGACCCC	TGCCTCAA.-.-GGTGTC
CCGCGGCCAAGGCCAAGGGAGGAATTAAAAGAGCAAGAGACCCCTTCCCCAA.-.-GGTTCC	37	1.268	1.268	1.386	-1.039	3.576	CCGCGGCCAAGGCCAAGG	GAGGAATTAAAAGAGCAA	GAGACCCC	TTCCCCAA.-.-GGTTCC
TCGCGATCGAGACCGAGCAAGAAATCGAGAGGCCGAGAGACCCCTTTCTCTA.-AATCGATGCC	38	1.132	1.132	1.386	-1.175	3.44	TCGCGATCGAGACCGAGC	GAGAAATCGAGAAAGCAA	GAGACCCC	TTTCTCTA.-AATCGATGCC
TCGCGATCGAGACCGAGCAAGGAATTAAAAGGCCAAGGAACCCCTTTCTCTA.-AATCGATGCC	39	3.265	3.265	0.52	1.852	4.678	TCGCGATCGAGACCGAGC	GAGAAATCGAGAAAGCAA	GGAACCCC	TTTCTCTA.-AATCGATGCC
CCGGGGCCAAGGCCAAGGGAGGAATTAAAAGAGCAAGGGACCCCTGTCTTTA.-AATCGGGGTC	40	3.374	3.374	0.78	1.643	5.104	CCGGGGCCAAGGCCAAGG	GAGGAATTAAAAGAGCAA	GGGACCCC	TGTCTTTA.-AATCGGGGTC
TCGCGGCCAAGGCCAAGGGAGGAATTAAAAAAGCAAGGGATCTCTTTCTCTA.-AATCGATGCC	41	1.123	1.123	0.462	-0.209	2.455	TCGCGGCCAAGGCCAAGG	GAGGAATTAAAAAAGCAA	GGGATCTC	TTTCTCTA.-AATCGATGCC
TCGCGATCGAGACCGAGCGAGAAATCGAGAGAGCGAGGGATCTCTTTCTCTA.-AATCGGTGCC	42	2.056	2.056	0.832	0.269	3.843	TCGCGATCGAGACCGAGC	GAGAAATCGAGAAAGCAA	GGGATCTC	TTTCTCTA.-AATCGGTGCC
TTCCGATCGAGACCGGCCAAGGAATTAAAAGGCCAAGGAACCCCTTTTTTTTAATCAATCGAGGCC	43	3.489	3.489	0.499	2.105	4.874	TTCCGATCGAGACCGGCC	AAGGAATTAAAAGGCCAA	GGAACCCC	TTTTTTTTAATCAATCGAGGCC
TCGCGGCCAAGGCCAAGGGGGGAATTAAAAAAGGAAGGGGCCCCTTTCTCTA.-AATCGATGCC	44	2.044	2.044	0.183	1.205	2.884	TCGCGGCCAAGGCCAAGG	GAGAAATCGAGAGAGCGA	GGGGCCCC	TTTCTCTA.-AATCGATGCC
CCGGGGCCAAGGCCAAGGAAGGAATTAAAAGGCCAAGGAACCCCGGCCTTAA.-.-GGGGTT	45	1.117	1.117	0.48	-0.24	2.475	CCGGGGCCAAGGCCAAGG	AAGGAATTAAAAGGCCAA	GGAACCCC	GGCCTTAA.-.-GGGGTT
TTCCAATTGGGACCGGCCGGGGAATTAAAAAAGGAAGGGGCCCCTTTTTTTTAATCAATCAAGGCC	46	1.531	1.531	0.328	0.408	2.653	TTCCAATTGGGACCGGCC	GAGAAATCGAGAGAGCGA	GGGGCCCC	TTTTTTTTAATCAATCAAGGCC
TCGCGATCGAGACCGAGCGAGGAATTAAAAGAGCAAGGGACCCCTTTTTTTTAATCAATCAAGGCC	47	1.528	1.528	0.499	0.144	2.913	TCGCGATCGAGACCGAGC	GAGAAATCGAGAAAGCAA	GGGACCCC	TTTTTTTTAATCAATCAAGGCC
CCGGGGCCAAGGCCAAGGGAGAAATCGAGAAAGCAAGGGACCTCTTTTTTTTAATCAATCAAGGCC	48	1.021	1.021	0.133	0.307	1.735	CCGGGGCCAAGGCCAAGG	GAGAAATCGAGAAAGCAA	GGGACCTC	TTTTTTTTAATCAATCAAGGCC
TTCCGATCGAGACCGACCAAGGAATTAAAAGACCAAGGAATCTCTGTCTTTA.-AATCGAGGTC	49	1.156	1.156	0.499	-0.229	2.54	TTCCGATCGAGACCGACC	GAGAAATCGAGAGAGCGA	GGAATCTC	TGTCTTTA.-AATCGAGGTC
TTCCGATCGAGACCGGCCAAGGAATTAAAAGGCCAAGGAACCCCTGTCTTTA.-AATCGGGGTC	50	1.544	1.544	0.52	0.131	2.958	TTCCGATCGAGACCGGCC	GAGAAATCGAGAGAGCGA	GGAACCCC	TGTCTTTA.-AATCGGGGTC
TTCCGATCGAGACCGGGCGAGGAATTAAAAAAGCAAGGGATCTCTGCCTTAA.-.-GGGGTC	51	1.24	1.24	1.247	-0.949	3.429	TTCCGATCGAGACCGGGC	GAGGAATTAAAAGAGCAA	GGGATCTC	TGCCTTAA.-.-GGGGTC
TCGCGGCCAAGACCGAGGGGGGAATTAAAAAAGGAAGGGGCCCCTGCCTCAA.-.-GGTGTC	52	2.766	2.766	0.567	1.29	4.242	TCGCGGCCAAGACCGAGG	GAGAAATCGAGAAAGCAA	GGGGCCCC	TGCCTCAA.-.-GGTGTC
TCGCGGCCAAGACCGAGGAAGGAATTAAAAGGCCAAGGAACCCCTTTCTTTA.-AATCGGGGTC	53	1.269	1.269	0.52	-0.145	2.682	TCGCGGCCAAGACCGAGG	GAGAAATCGAGAAAGCAA	GGAACCCC	TTTCTTTA.-AATCGGGGTC
TCGCGGCCAAGGCCAAGGAAGAAATCGAGAGACCAAGGAACCTCTTTCTCTA.-AATCGATGCC	54	1.643	1.643	0.402	0.399	2.886	TCGCGGCCAAGGCCAAGG	GAGGAATTAAAAGAGCAA	GGAACCTC	TTTCTCTA.-AATCGATGCC
TCGCGGCCAAGACCGAGGGAGAAATCGAGAAAGCAAGGGACCTCTGTCTTTA.-AATCGAGGTC	55	3.122	3.122	0.337	1.984	4.261	TCGCGGCCAAGACCGAGG	GAGAAATCGAGAAAGCAA	GGGACCTC	TGTCTTTA.-AATCGAGGTC
TCGCGATCGAGGCCAAGCGAGGAATTAAAAGAGCAAGGGACCCCTTTCTTTA.-AATCGAGGTC	56	2.138	2.138	0.189	1.286	2.991	TCGCGATCGAGGCCAAGC	GAGAAATCGAGAAAGCAA	GGGACCCC	TTTCTTTA.-AATCGAGGTC
TCGCGATCGAGACCGAGCGAGGAATTAAAAGAGCAAGGGACCCCTTTCTCTA.-AATCGATGCC	57	2.128	2.128	0.105	1.494	2.763	TCGCGATCGAGACCGAGC	GAGAAATCGAGAAAGCAA	GGGACCCC	TTTCTCTA.-AATCGATGCC
TCGCGATCGAGACCGAGCGAGGAATTAAAAAAGCAAGGGATCTCTTTTTTTTAATCAATCAAGGCC	58	1.169	1.169	0.416	-0.095	2.432	TCGCGATCGAGACCGAGC	GAGAAATCGAGAAAGCAA	GGGATCTC	TTTTTTTTAATCAATCAAGGCC
TCGCGATCGAGACCGAGCAAGGAATTAAAAGACCAAGGAATCTCTGCCTCAA.-.-GGTGTC	59	2.549	2.549	0.26	1.55	3.548	TCGCGATCGAGACCGAGC	GAGAAATCGAGAAAGCAA	GGAATCTC	TGCCTCAA.-.-GGTGTC
TCGCGGCCAAGGCCAAGGGAGGAATTAAAAGAGCAAGGGACCCCTTTCTCTA.-AATCGGTGCC	60	1.9	1.9	0.297	0.832	2.968	TCGCGGCCAAGGCCAAGG	GAGAAATCGAGAGAGCGA	GGGACCCC	TTTCTCTA.-AATCGGTGCC
CCGGGGCCAAGGCCAAGGAAGAAATCGAGAGACCAAGGAATCTCTTTCTCTA.-AATCGATGCC	61	1.694	1.694	0.265	0.685	2.704	CCGGGGCCAAGGCCAAGG	AAGAAATCGAGAGACCAA	GGAATCTC	TTTCTCTA.-AATCGATGCC
CCGGGGCCAAGGCCAAGGAAGAAATCGAGAGACCAAGGAACCTCTTTTTTTTAATCAATCAAGGCC	62	1.209	1.209	0.734	-0.47	2.888	CCGGGGCCAAGGCCAAGG	AAGAAATCGAGAGACCAA	GGAACCTC	TTTTTTTTAATCAATCAAGGCC
TTGGGGTCGAGGCCGAGGGGGGAATTGGGGGAGGGAGGGGTTTTTTTCTTTA.-.-GGTTTC	63	2.352	2.352	0.356	1.182	3.522	TTGGGGTCGAGGCCGAGG	GAGGAATTAAAAGAGCAA	GGGGTTTT	TTTCTTTA.-.-GGTTTC
TCGCGGCCAAGGCCAAGGGGGGAATTAAAAAAGGAAGGGGCCCCGGTCTTAA.-AATCGGGGTC	64	1.185	1.185	0.78	-0.546	2.915	TCGCGGCCAAGGCCAAGG	GAGAAATCGAGAGAGCGA	GGGGCCCC	GGTCTTAA.-AATCGGGGTC
TTCCGATCGAGACCGACCGGGGAATTAAAAAAGGAAGGGGCCCCTTTTTTTTAATCAATCGAGGCC	65	1.913	1.913	0.39	0.689	3.137	TTCCGATCGAGACCGACC	GAGAAATCGAGAGAGCGA	GGGGCCCC	TTTTTTTTAATCAATCGAGGCC
CCGCGGCCAAGGCCAAGGGAGGAATTAAAAGAGCAAGAGACCCCTTTCTCTA.-AATCGATGCC	66	1.933	1.933	0.734	0.254	3.612	CCGCGGCCAAGGCCAAGG	GAGGAATTAAAAGAGCAA	GAGACCCC	TTTCTCTA.-AATCGATGCC
TTCCGGCCAAGGCCAAGGGGGGAATTAAAAAAGGAAGGGGCCCCTTCCTCAA.-.-GGTGTC	67	1.186	1.186	0.594	-0.325	2.697	TTCCGGCCAAGGCCAAGG	GGGGAATTAAAAAAGGAA	GGGGCCCC	TTCCTCAA.-.-GGTGTC
TCGCGGCCAAGGCCAAGGGGGGAATTAAAAAAGGAAGGGGCCCCTTCCCCAA.-.-GGTTCC	68	32.64	3.264	0.693	31.009	34.272	TCGCGGCCAAGGCCAAGG	GAGAAATCGAGAGAGCGA	GGGGCCCC	TTCCCCAA.-.-GGTTCC
CCGGGGCCAAGGCCAAGGAAGGAATTAAAAGGCCAAGGAACCCCTTTCTCTA.-AATCGATGCC	69	3.891	3.891	0.542	2.447	5.334	CCGGGGCCAAGGCCAAGG	AAGGAATTAAAAGGCCAA	GGAACCCC	TTTCTCTA.-AATCGATGCC
TTCCAATTGGGACCGGCCGAGAAATCGAGAGAGCGAGGGATCTCTGCCTCAA.-.-GGTGTC	70	1.239	1.239	0.734	-0.44	2.918	TTCCAATTGGGACCGGCC	GAGAAATCGAGAGAGCGA	GGGATCTC	TGCCTCAA.-.-GGTGTC
TTCCGGCCAAGACCGAGGGAGGAATTAAAAGAGCAAGGGACCCCTTTTTTTTAATCAATCGGGGCC	71	3.849	3.849	0.624	2.301	5.397	TTCCGGCCAAGACCGAGG	GAGGAATTAAAAGAGCAA	GGGACCCC	TTTTTTTTAATCAATCGGGGCC
TCGCGGCCAAGACCGAGGAAGGAATTAAAAGGCCAAGAAACCCCTTTCTCTA.-AATCGGTGCC	72	3.593	3.593	0.78	1.862	5.324	TCGCGGCCAAGACCGAGG	GAGAAATCGAGAAAGCAA	GAAACCCC	TTTCTCTA.-AATCGGTGCC
TCGCGGCCAAGACCGAGGGGGGAATTAAAAAAGGAAGGGGCCCCTTTCTCTA.-AATCGATGCC	73	3.554	3.554	0.255	2.565	4.543	TCGCGGCCAAGACCGAGG	GAGGAATTAAAAGAGCAA	GGGGCCCC	TTTCTCTA.-AATCGATGCC
TCGCGATCGAGACCGAGCGAGGAATTAAAAGAGCAAGGGACCCCTGTCTTTA.-AATCGAGGTC	74	2.844	2.844	0.891	0.994	4.694	TCGCGATCGAGACCGAGC	GAGAAATCGAGAAAGCAA	GGGACCCC	TGTCTTTA.-AATCGAGGTC
TCGCGGCCAAGGCCAAGGAAGAAATCGAGAGGCCGAGAGACCCCTTTCTCTA.-AATCGATGCC	75	2.706	2.706	0.173	1.891	3.522	TCGCGGCCAAGGCCAAGG	GAGGAATTAAAAGAGCAA	GAGACCCC	TTTCTCTA.-AATCGATGCC
CCGGGGCCAAGGCCAAGGAAGGAATTAAAAGGCCAAGGAACCCCTTCCTCAA.-.-GGTGTC	76	2.83	2.83	0.416	1.566	4.094	CCGGGGCCAAGGCCAAGG	AAGGAATTAAAAGGCCAA	GGAACCCC	TTCCTCAA.-.-GGTGTC
CCGGGGCCAAGGCCAAGGGAGGAATTAAAAGAGCAAGGGACCCCTTTCTTTTAATCAATCAAGGCC	77	1.088	1.088	0.356	-0.082	2.258	CCGGGGCCAAGGCCAAGG	GAGGAATTAAAAGAGCAA	GGGACCCC	TTTCTTTTAATCAATCAAGGCC
TTCCGATCGAGACCGGCCAAGGAATTAAAAGACCAAGGAATCTCTTCCTCAA.-.-GGTGTC	78	1.405	1.405	0.32	0.297	2.514	TTCCGATCGAGACCGGCC	GAGAAATCGAGAGAGCGA	GGAATCTC	TTCCTCAA.-.-GGTGTC
TTCCGATCGAGACCGACCGAGGAATTAAAAAAGCAAGGGATCTCTTTCTCTA.-AATCGATGCC	79	2.882	2.882	0.959	0.962	4.802	TTCCGATCGAGACCGACC	GAGAAATCGAGAGAGCGA	GGGATCTC	TTTCTCTA.-AATCGATGCC
CCGGGGCCAAGGCCAAGGAAAAAACCGGGGGGCCGGGGGGCCCCTTCCCCAA.-.-GGTTCC	80	1.44	1.44	0.462	0.107	2.772	CCGGGGCCAAGGCCAAGG	AAAAAACCGGGGGGCCGG	GGGGCCCC	TTCCCCAA.-.-GGTTCC
CCGGGGCCAAGGCCAAGGGAGAAATCGAGAGAGCGAGGGGCCCCTTCCCCAA.-.-GGTTCC	81	1.405	1.405	0.265	0.395	2.415	CCGGGGCCAAGGCCAAGG	GAGAAATCGAGAGAGCGA	GGGGCCCC	TTCCCCAA.-.-GGTTCC
TTCCGATCGAGACCGGCCGAGGAATTAAAAAAGCAAGGGATCTCTGTCTTTA.-AATCGAGGTC	82	1.649	1.649	0.39	0.425	2.872	TTCCGATCGAGACCGGCC	GAGGAATTAAAAGAGCAA	GGGATCTC	TGTCTTTA.-AATCGAGGTC
CCGGGGCCAAGACCGAGGGAGAAATTGAGAAAGCAAGGGACCCCTTTCTCTA.-AATCGATGCC	83	2.319	2.319	0.249	1.34	3.298	CCGGGGCCAAGACCGAGG	GAGAAATTGAGAAAGCAA	GGGACCCC	TTTCTCTA.-AATCGATGCC
TTCCGATCGAGACCGGCCGAGAAATCGAGAGAGCGAGGGATCTCTGCCTCAA.-.-GGTGTC	84	1.288	1.288	0.32	0.179	2.396	TTCCGATCGAGACCGGCC	GAGGAATTAAAAGAGCAA	GGGATCTC	TGCCTCAA.-.-GGTGTC
TCGCGATCGAGACCGAGCGAGGAATTAAAAGAGCAAGAGACCCCTTTCTCTA.-AATCGATGCC	85	3.171	3.171	0.32	2.062	4.279	TCGCGATCGAGACCGAGC	GAGAAATCGAGAAAGCAA	GAGACCCC	TTTCTCTA.-AATCGATGCC
CCGGGGCCAAGGCCAAGGAAGGAATTAAAAGGCCAAGGAACCCCTGTCTTTA.-AATCGATGTC	86	3.323	3.323	0.39	2.099	4.547	CCGGGGCCAAGGCCAAGG	AAGGAATTAAAAGGCCAA	GGAACCCC	TGTCTTTA.-AATCGATGTC
TTCCAATTGGGACCGGCCGAGGAATTAAAAGAGCAAGGGACCCCTTTTTTTTAATCAATCAAGGCC	87	2.7	2.7	2.079	-0.126	5.526	TTCCAATTGGGACCGGCC	GAGAAATCGAGAGAGCGA	GGGACCCC	TTTTTTTTAATCAATCAAGGCC

## Sheet: Fat (%)
Haplotype Code	Mode	Mean	Variance	95% Confidence Interval Lower Bound	95% Confidence Interval Upper Bound	αS2-Casein	αS1-Casein	β-Casein	κ-Casein
1	5.519	5.519	0.014	5.285	5.752	CCGGGGCCAAGGCCAAGG	GAGGAATTAAAAGAGCAA	GGGGCCCC	TTCCCCAA.-.-GGTTCC
2	5.801	5.801	0.034	5.437	6.165	CCGGGGCCAAGGCCAAGG	GAGGAATTAAAAGAGCAA	GAGACCCC	TTCCCCAA.-.-GGTTCC
3	4.941	4.941	0.017	4.684	5.198	TTCCGGCCAAGACCGAGG	GAGGAATTAAAAGAGCAA	GGGGCCCC	TGTCTTTA.-AATCGAGGTC
4	4.962	4.962	0.054	4.505	5.419	CCGGGGCCAAGGCCAAGG	GAGGAATTAAAAGAGCAA	GAGACCCC	TTTCTCTA.-AATCGATGCC
5	4.829	4.829	0.027	4.51	5.148	TCGCGGCCAAGACCGAGG	GAGAAATCGAGAAAGCAA	GGGACCCC	GGCCTTAA.-.-GGGGTT
6	4.388	4.388	0.045	3.973	4.804	CCGGGGCCAAGGCCAAGG	GAGGAATTAAAAGAGCAA	GGGACCCC	TGCCTCAA.-.-GGTGTC
7	5.943	5.943	0.074	5.41	6.476	TTCCGATCGAGACCGGCC	GAGAAATCGAGAGAGCGA	GGAATCTC	TTTTTTTTAATCAATCAAGGCC
8	5.718	5.718	0.016	5.47	5.965	TCGCGATCGAGACCGAGC	GAGAAATCGAGAAAGCAA	GGAATCCC	TTTCTCTA.-AATCGATGCC
9	5.929	5.929	0.022	5.641	6.216	CCGGGGCCAAGGCCAAGG	GAGGAATTAAAAGAGCAA	GGGACCCC	TTTTTTTTAATCAATCAAGGCC
10	5.676	5.676	0.015	5.432	5.919	CCGGGGCCAAGGCCAAGG	GGGGAATTAAAAAAGGAA	GGGGCCCC	TTTCTCTA.-AATCGATGCC
11	5.673	5.673	0.08	5.12	6.226	TCGCGATCGAGACCGAGC	GAGAAATCGAGAAAGCAA	GGGATCCC	TTCCCCAA.-.-GGTTCC
12	5.59	5.59	0.027	5.271	5.909	TCGCGATCGAGACCGAGC	GAGAAATCGAGAAAGCAA	GGGACCCC	TTTCTCTA.-AATCGATGTC
13	5.377	5.377	0.023	5.08	5.674	TCGCGGCCAAGGCCGAGG	GAGAAATCGAGAGAGCGA	GGGACCCC	TGTCTTTA.-AATCGGGGTC
14	5.685	5.685	0.033	5.327	6.043	CCGGGGCCAAGGCCAAGG	AAAAAACCGGGGAACCAA	GGAACCTT	TTTCTCTA.-AATCGAGGCC
15	5.724	5.724	0.041	5.326	6.123	CCGGGGCCAAGGCCAAGG	GAGGAATTAAAAGAGCAA	GGGACCCC	TTCCCCAA.-.-GGTTCC
16	6.062	6.062	0.08	5.509	6.614	TCGCGGCCAAGACCGAGG	GAGGAATTAAAAGAGCAA	GGGGCCCC	TTTCTCAA.-AATCGGGGCC
17	5.45	5.45	0.074	4.917	5.983	TCGCGATCGAGACCGAGC	GAGAAATCGAGAAAGCAA	GGGATCTC	TTTCTCTA.-AATCGATGCC
18	4.631	4.631	0.025	4.324	4.939	CCGGGGCCAAGGCCAAGG	GAGAAATCGAGAAAGCAA	GGGATCCC	TTTCTCTA.-AATCGATGCC
19	4.702	4.702	0.016	4.45	4.953	TTCCGATCGAGACCGGCC	GAGGAATTAAAAGAGCAA	GGGACCTC	GGCCTTAA.-.-GGGGTT
20	4.585	4.585	0.019	4.314	4.856	TTCCGATCGAGACCGGCC	GAGGAATTAAAAGAGCAA	GGGACCCC	TGTCTTTA.-AATCGAGGTC
21	6.343	6.343	0.016	6.094	6.593	TCGCGGCCAAGACCGAGG	GGGGAATTAAAAAAGGAA	GGGGCCCC	TGTCTTTA.-AATCGAGGTC
22	5.132	5.132	0.028	4.804	5.46	TCGCGGCCAAGACCGAGG	GAGAAATCGAGAAAGCAA	GGAACCCC	TTTTTTTTAATCAATCGAGGCC
23	4.874	4.874	0.022	4.586	5.161	TTCCAATTGGGACCGGCC	GAGAAATCGAGAGAGCGA	GGGATCTC	TTTCTCTA.-AATCGATGCC
24	4.653	4.653	0.007	4.485	4.82	TCGCGATCGAGACCGAGC	GAGAAATCGAGAAAGCAA	GGGATCTC	TTCCCCAA.-.-GGTTCC
25	5.445	5.445	0.02	5.169	5.722	TTCCAATTGGGACCGGCC	GAGAAATCGAGAGAGCGA	GGGACCTC	TGTCTTTA.-AATCGAGGTC
26	5.959	5.959	0.074	5.427	6.492	CCGGGGCCAAGACCGAGG	AAGGAATTAAAAGGCCAA	GGAACCTC	TTCCCCAA.-.-GGTTCC
27	5.671	5.671	0.037	5.295	6.048	TTCCGGCCAAGGCCAAGG	GAGGAATTAAAAGAGCAA	GGGACCCC	TTTCTCTA.-AATCGAGGTC
28	4.939	4.939	0.045	4.523	5.354	TCGCGATCGAGACCGAGC	GAGAAATCGAGAAAGCAA	GGAATTTT	TTCCCCAA.-.-GGTTTC
29	4.698	4.698	0.029	4.366	5.03	TTCCAATTGGGACCGGCC	GAGAAATCGAGAGAGCGA	GGGATCTC	TTCCTCAA.-.-GGTGTC
30	5.872	5.872	0.037	5.495	6.249	TTCCAATTGGGACCGGCC	GAGAAATCGAGAGAGCGA	GGGATCTC	TTCCCCAA.-.-GGTTCC
31	5.597	5.597	0.057	5.127	6.066	TCGCGATCGAGACCGAGC	GAGAAATCGAGAAAGCAA	GGGATCTC	TTTCTCTA.-AATCGATGCC
32	5.357	5.357	0.049	4.922	5.792	TCGCGATCGAGACCGAGC	GAGAAATCGAGAAAGCAA	GAAATCTC	TTCCCCAA.-.-GGTTCC
33	4.833	4.833	0.022	4.539	5.126	CCGGGGCCAAGGCCAAGG	GAGAAATCGAGAAAGCAA	GGGATCTC	TTCCCCAA.-.-GGTTCC
34	5.321	5.321	0.065	4.823	5.82	TTCCGGCCAAGACCGGGG	GAGGAATTAAAAGAGCAA	GGGACCCC	TTTTTTTTAATCAATCGGGGCC
35	4.635	4.635	0.012	4.42	4.85	CCGGGGCCAAGGCCAAGG	GAGGAATTAAAAGAGCAA	GGGACCCC	TTTCTCTA.-AATCGATGCC
36	6.131	6.131	0.069	5.617	6.646	CCGGGGCCGAGGCCAAGG	GAGAAATCGAGAAAGCAA	GGGACCCC	TGCCTCAA.-.-GGTGTC
37	4.529	4.529	0.115	3.864	5.193	CCGCGGCCAAGGCCAAGG	GAGGAATTAAAAGAGCAA	GAGACCCC	TTCCCCAA.-.-GGTTCC
38	6.059	6.059	0.115	5.394	6.723	TCGCGATCGAGACCGAGC	GAGAAATCGAGAAAGCAA	GAGACCCC	TTTCTCTA.-AATCGATGCC
39	5.002	5.002	0.043	4.595	5.409	TCGCGATCGAGACCGAGC	GAGAAATCGAGAAAGCAA	GGAACCCC	TTTCTCTA.-AATCGATGCC
40	4.656	4.656	0.065	4.158	5.155	CCGGGGCCAAGGCCAAGG	GAGGAATTAAAAGAGCAA	GGGACCCC	TGTCTTTA.-AATCGGGGTC
41	4.758	4.758	0.038	4.374	5.141	TCGCGGCCAAGGCCAAGG	GAGGAATTAAAAAAGCAA	GGGATCTC	TTTCTCTA.-AATCGATGCC
42	5.447	5.447	0.069	4.933	5.962	TCGCGATCGAGACCGAGC	GAGAAATCGAGAAAGCAA	GGGATCTC	TTTCTCTA.-AATCGGTGCC
43	4.036	4.036	0.041	3.638	4.435	TTCCGATCGAGACCGGCC	AAGGAATTAAAAGGCCAA	GGAACCCC	TTTTTTTTAATCAATCGAGGCC
44	5.778	5.778	0.015	5.536	6.02	TCGCGGCCAAGGCCAAGG	GAGAAATCGAGAGAGCGA	GGGGCCCC	TTTCTCTA.-AATCGATGCC
45	6.109	6.109	0.04	5.718	6.5	CCGGGGCCAAGGCCAAGG	AAGGAATTAAAAGGCCAA	GGAACCCC	GGCCTTAA.-.-GGGGTT
46	5.234	5.234	0.027	4.911	5.558	TTCCAATTGGGACCGGCC	GAGAAATCGAGAGAGCGA	GGGGCCCC	TTTTTTTTAATCAATCAAGGCC
47	6.024	6.024	0.041	5.625	6.422	TCGCGATCGAGACCGAGC	GAGAAATCGAGAAAGCAA	GGGACCCC	TTTTTTTTAATCAATCAAGGCC
48	6.411	6.411	0.011	6.205	6.616	CCGGGGCCAAGGCCAAGG	GAGAAATCGAGAAAGCAA	GGGACCTC	TTTTTTTTAATCAATCAAGGCC
49	6.242	6.242	0.041	5.844	6.641	TTCCGATCGAGACCGACC	GAGAAATCGAGAGAGCGA	GGAATCTC	TGTCTTTA.-AATCGAGGTC
50	5.69	5.69	0.043	5.283	6.097	TTCCGATCGAGACCGGCC	GAGAAATCGAGAGAGCGA	GGAACCCC	TGTCTTTA.-AATCGGGGTC
51	6.09	6.09	0.103	5.46	6.72	TTCCGATCGAGACCGGGC	GAGGAATTAAAAGAGCAA	GGGATCTC	TGCCTTAA.-.-GGGGTC
52	6	6	0.047	5.575	6.425	TCGCGGCCAAGACCGAGG	GAGAAATCGAGAAAGCAA	GGGGCCCC	TGCCTCAA.-.-GGTGTC
53	6.238	6.238	0.043	5.831	6.644	TCGCGGCCAAGACCGAGG	GAGAAATCGAGAAAGCAA	GGAACCCC	TTTCTTTA.-AATCGGGGTC
54	5.612	5.612	0.033	5.254	5.97	TCGCGGCCAAGGCCAAGG	GAGGAATTAAAAGAGCAA	GGAACCTC	TTTCTCTA.-AATCGATGCC
55	5.849	5.849	0.028	5.521	6.177	TCGCGGCCAAGACCGAGG	GAGAAATCGAGAAAGCAA	GGGACCTC	TGTCTTTA.-AATCGAGGTC
56	5.173	5.173	0.016	4.928	5.419	TCGCGATCGAGGCCAAGC	GAGAAATCGAGAAAGCAA	GGGACCCC	TTTCTTTA.-AATCGAGGTC
57	5.439	5.439	0.009	5.256	5.622	TCGCGATCGAGACCGAGC	GAGAAATCGAGAAAGCAA	GGGACCCC	TTTCTCTA.-AATCGATGCC
58	5.791	5.791	0.034	5.427	6.155	TCGCGATCGAGACCGAGC	GAGAAATCGAGAAAGCAA	GGGATCTC	TTTTTTTTAATCAATCAAGGCC
59	4.545	4.545	0.022	4.257	4.833	TCGCGATCGAGACCGAGC	GAGAAATCGAGAAAGCAA	GGAATCTC	TGCCTCAA.-.-GGTGTC
60	5.957	5.957	0.025	5.65	6.265	TCGCGGCCAAGGCCAAGG	GAGAAATCGAGAGAGCGA	GGGACCCC	TTTCTCTA.-AATCGGTGCC
61	5.495	5.495	0.022	5.205	5.786	CCGGGGCCAAGGCCAAGG	AAGAAATCGAGAGACCAA	GGAATCTC	TTTCTCTA.-AATCGATGCC
62	5.198	5.198	0.061	4.714	5.681	CCGGGGCCAAGGCCAAGG	AAGAAATCGAGAGACCAA	GGAACCTC	TTTTTTTTAATCAATCAAGGCC
63	5.072	5.072	0.03	4.735	5.409	TTGGGGTCGAGGCCGAGG	GAGGAATTAAAAGAGCAA	GGGGTTTT	TTTCTTTA.-.-GGTTTC
64	5.849	5.849	0.065	5.351	6.348	TCGCGGCCAAGGCCAAGG	GAGAAATCGAGAGAGCGA	GGGGCCCC	GGTCTTAA.-AATCGGGGTC
65	4.593	4.593	0.032	4.241	4.945	TTCCGATCGAGACCGACC	GAGAAATCGAGAGAGCGA	GGGGCCCC	TTTTTTTTAATCAATCGAGGCC
66	5.159	5.159	0.061	4.675	5.642	CCGCGGCCAAGGCCAAGG	GAGGAATTAAAAGAGCAA	GAGACCCC	TTTCTCTA.-AATCGATGCC
67	5.041	5.041	0.049	4.606	5.476	TTCCGGCCAAGGCCAAGG	GGGGAATTAAAAAAGGAA	GGGGCCCC	TTCCTCAA.-.-GGTGTC
68	5.969	5.969	0.057	5.499	6.439	TCGCGGCCAAGGCCAAGG	GAGAAATCGAGAGAGCGA	GGGGCCCC	TTCCCCAA.-.-GGTTCC
69	5.19	5.19	0.045	4.774	5.606	CCGGGGCCAAGGCCAAGG	AAGGAATTAAAAGGCCAA	GGAACCCC	TTTCTCTA.-AATCGATGCC
70	4.728	4.728	0.061	4.244	5.211	TTCCAATTGGGACCGGCC	GAGAAATCGAGAGAGCGA	GGGATCTC	TGCCTCAA.-.-GGTGTC
71	4.222	4.222	0.052	3.776	4.667	TTCCGGCCAAGACCGAGG	GAGGAATTAAAAGAGCAA	GGGACCCC	TTTTTTTTAATCAATCGGGGCC
72	5.039	5.039	0.065	4.54	5.537	TCGCGGCCAAGACCGAGG	GAGAAATCGAGAAAGCAA	GAAACCCC	TTTCTCTA.-AATCGGTGCC
73	3.894	3.894	0.021	3.61	4.179	TCGCGGCCAAGACCGAGG	GAGGAATTAAAAGAGCAA	GGGGCCCC	TTTCTCTA.-AATCGATGCC
74	5.183	5.183	0.074	4.65	5.716	TCGCGATCGAGACCGAGC	GAGAAATCGAGAAAGCAA	GGGACCCC	TGTCTTTA.-AATCGAGGTC
75	5.246	5.246	0.014	5.011	5.481	TCGCGGCCAAGGCCAAGG	GAGGAATTAAAAGAGCAA	GAGACCCC	TTTCTCTA.-AATCGATGCC
76	6.05	6.05	0.034	5.686	6.414	CCGGGGCCAAGGCCAAGG	AAGGAATTAAAAGGCCAA	GGAACCCC	TTCCTCAA.-.-GGTGTC
77	5.153	5.153	0.03	4.816	5.489	CCGGGGCCAAGGCCAAGG	GAGGAATTAAAAGAGCAA	GGGACCCC	TTTCTTTTAATCAATCAAGGCC
78	5.299	5.299	0.027	4.98	5.618	TTCCGATCGAGACCGGCC	GAGAAATCGAGAGAGCGA	GGAATCTC	TTCCTCAA.-.-GGTGTC
79	4.392	4.392	0.08	3.839	4.945	TTCCGATCGAGACCGACC	GAGAAATCGAGAGAGCGA	GGGATCTC	TTTCTCTA.-AATCGATGCC
80	5.581	5.581	0.038	5.197	5.964	CCGGGGCCAAGGCCAAGG	AAAAAACCGGGGGGCCGG	GGGGCCCC	TTCCCCAA.-.-GGTTCC
81	5.992	5.992	0.022	5.701	6.283	CCGGGGCCAAGGCCAAGG	GAGAAATCGAGAGAGCGA	GGGGCCCC	TTCCCCAA.-.-GGTTCC
82	5.736	5.736	0.032	5.384	6.088	TTCCGATCGAGACCGGCC	GAGGAATTAAAAGAGCAA	GGGATCTC	TGTCTTTA.-AATCGAGGTC
83	5.426	5.426	0.021	5.144	5.708	CCGGGGCCAAGACCGAGG	GAGAAATTGAGAAAGCAA	GGGACCCC	TTTCTCTA.-AATCGATGCC
84	5.499	5.499	0.027	5.18	5.818	TTCCGATCGAGACCGGCC	GAGGAATTAAAAGAGCAA	GGGATCTC	TGCCTCAA.-.-GGTGTC
85	4.809	4.809	0.027	4.49	5.129	TCGCGATCGAGACCGAGC	GAGAAATCGAGAAAGCAA	GAGACCCC	TTTCTCTA.-AATCGATGCC
86	5.744	5.744	0.032	5.391	6.096	CCGGGGCCAAGGCCAAGG	AAGGAATTAAAAGGCCAA	GGAACCCC	TGTCTTTA.-AATCGATGTC
87	6.12	6.12	0.172	5.306	6.934	TTCCAATTGGGACCGGCC	GAGAAATCGAGAGAGCGA	GGGACCCC	TTTTTTTTAATCAATCAAGGCC

## Sheet: Protein (%)
Haplotype Code	Mode	Mean	Variance	95% Confidence Interval Lower Bound	95% Confidence Interval Upper Bound	αS2-Casein	αS1-Casein	β-Casein	κ-Casein
1	3.705	3.705	0.002	3.609	3.8	CCGGGGCCAAGGCCAAGG	GAGGAATTAAAAGAGCAA	GGGGCCCC	TTCCCCAA.-.-GGTTCC
2	3.616	3.616	0.006	3.467	3.766	CCGGGGCCAAGGCCAAGG	GAGGAATTAAAAGAGCAA	GAGACCCC	TTCCCCAA.-.-GGTTCC
3	3.156	3.156	0.003	3.051	3.262	TTCCGGCCAAGACCGAGG	GAGGAATTAAAAGAGCAA	GGGGCCCC	TGTCTTTA.-AATCGAGGTC
4	3.535	3.535	0.009	3.347	3.722	CCGGGGCCAAGGCCAAGG	GAGGAATTAAAAGAGCAA	GAGACCCC	TTTCTCTA.-AATCGATGCC
5	3.414	3.414	0.004	3.283	3.545	TCGCGGCCAAGACCGAGG	GAGAAATCGAGAAAGCAA	GGGACCCC	GGCCTTAA.-.-GGGGTT
6	3.265	3.265	0.008	3.095	3.436	CCGGGGCCAAGGCCAAGG	GAGGAATTAAAAGAGCAA	GGGACCCC	TGCCTCAA.-.-GGTGTC
7	3.639	3.639	0.012	3.42	3.857	TTCCGATCGAGACCGGCC	GAGAAATCGAGAGAGCGA	GGAATCTC	TTTTTTTTAATCAATCAAGGCC
8	3.284	3.284	0.003	3.183	3.385	TCGCGATCGAGACCGAGC	GAGAAATCGAGAAAGCAA	GGAATCCC	TTTCTCTA.-AATCGATGCC
9	3.41	3.41	0.004	3.292	3.528	CCGGGGCCAAGGCCAAGG	GAGGAATTAAAAGAGCAA	GGGACCCC	TTTTTTTTAATCAATCAAGGCC
10	3.466	3.466	0.003	3.366	3.566	CCGGGGCCAAGGCCAAGG	GGGGAATTAAAAAAGGAA	GGGGCCCC	TTTCTCTA.-AATCGATGCC
11	2.725	2.725	0.013	2.499	2.952	TCGCGATCGAGACCGAGC	GAGAAATCGAGAAAGCAA	GGGATCCC	TTCCCCAA.-.-GGTTCC
12	3.659	3.659	0.004	3.528	3.79	TCGCGATCGAGACCGAGC	GAGAAATCGAGAAAGCAA	GGGACCCC	TTTCTCTA.-AATCGATGTC
13	3.011	3.011	0.004	2.889	3.133	TCGCGGCCAAGGCCGAGG	GAGAAATCGAGAGAGCGA	GGGACCCC	TGTCTTTA.-AATCGGGGTC
14	3.265	3.265	0.006	3.118	3.412	CCGGGGCCAAGGCCAAGG	AAAAAACCGGGGAACCAA	GGAACCTT	TTTCTCTA.-AATCGAGGCC
15	2.987	2.987	0.007	2.823	3.15	CCGGGGCCAAGGCCAAGG	GAGGAATTAAAAGAGCAA	GGGACCCC	TTCCCCAA.-.-GGTTCC
16	3.73	3.73	0.013	3.503	3.957	TCGCGGCCAAGACCGAGG	GAGGAATTAAAAGAGCAA	GGGGCCCC	TTTCTCAA.-AATCGGGGCC
17	3.679	3.679	0.012	3.46	3.897	TCGCGATCGAGACCGAGC	GAGAAATCGAGAAAGCAA	GGGATCTC	TTTCTCTA.-AATCGATGCC
18	3.679	3.679	0.004	3.552	3.805	CCGGGGCCAAGGCCAAGG	GAGAAATCGAGAAAGCAA	GGGATCCC	TTTCTCTA.-AATCGATGCC
19	3.758	3.758	0.003	3.655	3.861	TTCCGATCGAGACCGGCC	GAGGAATTAAAAGAGCAA	GGGACCTC	GGCCTTAA.-.-GGGGTT
20	3.285	3.285	0.003	3.174	3.396	TTCCGATCGAGACCGGCC	GAGGAATTAAAAGAGCAA	GGGACCCC	TGTCTTTA.-AATCGAGGTC
21	4.004	4.004	0.003	3.902	4.106	TCGCGGCCAAGACCGAGG	GGGGAATTAAAAAAGGAA	GGGGCCCC	TGTCTTTA.-AATCGAGGTC
22	3.548	3.548	0.005	3.413	3.682	TCGCGGCCAAGACCGAGG	GAGAAATCGAGAAAGCAA	GGAACCCC	TTTTTTTTAATCAATCGAGGCC
23	3.478	3.478	0.004	3.36	3.596	TTCCAATTGGGACCGGCC	GAGAAATCGAGAGAGCGA	GGGATCTC	TTTCTCTA.-AATCGATGCC
24	3.521	3.521	0.001	3.452	3.59	TCGCGATCGAGACCGAGC	GAGAAATCGAGAAAGCAA	GGGATCTC	TTCCCCAA.-.-GGTTCC
25	3.34	3.34	0.003	3.227	3.454	TTCCAATTGGGACCGGCC	GAGAAATCGAGAGAGCGA	GGGACCTC	TGTCTTTA.-AATCGAGGTC
26	3.27	3.27	0.012	3.051	3.489	CCGGGGCCAAGACCGAGG	AAGGAATTAAAAGGCCAA	GGAACCTC	TTCCCCAA.-.-GGTTCC
27	3.147	3.147	0.006	2.993	3.302	TTCCGGCCAAGGCCAAGG	GAGGAATTAAAAGAGCAA	GGGACCCC	TTTCTCTA.-AATCGAGGTC
28	3.756	3.756	0.008	3.586	3.927	TCGCGATCGAGACCGAGC	GAGAAATCGAGAAAGCAA	GGAATTTT	TTCCCCAA.-.-GGTTTC
29	3.37	3.37	0.005	3.233	3.506	TTCCAATTGGGACCGGCC	GAGAAATCGAGAGAGCGA	GGGATCTC	TTCCTCAA.-.-GGTGTC
30	3.757	3.757	0.006	3.602	3.911	TTCCAATTGGGACCGGCC	GAGAAATCGAGAGAGCGA	GGGATCTC	TTCCCCAA.-.-GGTTCC
31	3.527	3.527	0.01	3.334	3.719	TCGCGATCGAGACCGAGC	GAGAAATCGAGAAAGCAA	GGGATCTC	TTTCTCTA.-AATCGATGCC
32	3.259	3.259	0.008	3.08	3.437	TCGCGATCGAGACCGAGC	GAGAAATCGAGAAAGCAA	GAAATCTC	TTCCCCAA.-.-GGTTCC
33	3.051	3.051	0.004	2.93	3.172	CCGGGGCCAAGGCCAAGG	GAGAAATCGAGAAAGCAA	GGGATCTC	TTCCCCAA.-.-GGTTCC
34	3.679	3.679	0.011	3.474	3.883	TTCCGGCCAAGACCGGGG	GAGGAATTAAAAGAGCAA	GGGACCCC	TTTTTTTTAATCAATCGGGGCC
35	3.58	3.58	0.002	3.492	3.668	CCGGGGCCAAGGCCAAGG	GAGGAATTAAAAGAGCAA	GGGACCCC	TTTCTCTA.-AATCGATGCC
36	3.391	3.391	0.012	3.179	3.602	CCGGGGCCGAGGCCAAGG	GAGAAATCGAGAAAGCAA	GGGACCCC	TGCCTCAA.-.-GGTGTC
37	3.288	3.288	0.019	3.015	3.56	CCGCGGCCAAGGCCAAGG	GAGGAATTAAAAGAGCAA	GAGACCCC	TTCCCCAA.-.-GGTTCC
38	4.001	4.001	0.019	3.728	4.274	TCGCGATCGAGACCGAGC	GAGAAATCGAGAAAGCAA	GAGACCCC	TTTCTCTA.-AATCGATGCC
39	3.623	3.623	0.007	3.456	3.789	TCGCGATCGAGACCGAGC	GAGAAATCGAGAAAGCAA	GGAACCCC	TTTCTCTA.-AATCGATGCC
40	3.255	3.255	0.011	3.051	3.459	CCGGGGCCAAGGCCAAGG	GAGGAATTAAAAGAGCAA	GGGACCCC	TGTCTTTA.-AATCGGGGTC
41	3.397	3.397	0.006	3.239	3.554	TCGCGGCCAAGGCCAAGG	GAGGAATTAAAAAAGCAA	GGGATCTC	TTTCTCTA.-AATCGATGCC
42	3.929	3.929	0.012	3.717	4.14	TCGCGATCGAGACCGAGC	GAGAAATCGAGAAAGCAA	GGGATCTC	TTTCTCTA.-AATCGGTGCC
43	3.3	3.3	0.007	3.136	3.463	TTCCGATCGAGACCGGCC	AAGGAATTAAAAGGCCAA	GGAACCCC	TTTTTTTTAATCAATCGAGGCC
44	4.051	4.051	0.003	3.952	4.151	TCGCGGCCAAGGCCAAGG	GAGAAATCGAGAGAGCGA	GGGGCCCC	TTTCTCTA.-AATCGATGCC
45	4.041	4.041	0.007	3.881	4.202	CCGGGGCCAAGGCCAAGG	AAGGAATTAAAAGGCCAA	GGAACCCC	GGCCTTAA.-.-GGGGTT
46	3.746	3.746	0.005	3.613	3.879	TTCCAATTGGGACCGGCC	GAGAAATCGAGAGAGCGA	GGGGCCCC	TTTTTTTTAATCAATCAAGGCC
47	4.136	4.136	0.007	3.973	4.3	TCGCGATCGAGACCGAGC	GAGAAATCGAGAAAGCAA	GGGACCCC	TTTTTTTTAATCAATCAAGGCC
48	3.81	3.81	0.002	3.726	3.894	CCGGGGCCAAGGCCAAGG	GAGAAATCGAGAAAGCAA	GGGACCTC	TTTTTTTTAATCAATCAAGGCC
49	3.762	3.762	0.007	3.599	3.926	TTCCGATCGAGACCGACC	GAGAAATCGAGAGAGCGA	GGAATCTC	TGTCTTTA.-AATCGAGGTC
50	3.449	3.449	0.007	3.282	3.616	TTCCGATCGAGACCGGCC	GAGAAATCGAGAGAGCGA	GGAACCCC	TGTCTTTA.-AATCGGGGTC
51	2.81	2.81	0.017	2.551	3.069	TTCCGATCGAGACCGGGC	GAGGAATTAAAAGAGCAA	GGGATCTC	TGCCTTAA.-.-GGGGTC
52	3.542	3.542	0.008	3.368	3.717	TCGCGGCCAAGACCGAGG	GAGAAATCGAGAAAGCAA	GGGGCCCC	TGCCTCAA.-.-GGTGTC
53	4.187	4.187	0.007	4.021	4.354	TCGCGGCCAAGACCGAGG	GAGAAATCGAGAAAGCAA	GGAACCCC	TTTCTTTA.-AATCGGGGTC
54	3.711	3.711	0.006	3.564	3.858	TCGCGGCCAAGGCCAAGG	GAGGAATTAAAAGAGCAA	GGAACCTC	TTTCTCTA.-AATCGATGCC
55	3.187	3.187	0.005	3.053	3.322	TCGCGGCCAAGACCGAGG	GAGAAATCGAGAAAGCAA	GGGACCTC	TGTCTTTA.-AATCGAGGTC
56	3.384	3.384	0.003	3.283	3.484	TCGCGATCGAGGCCAAGC	GAGAAATCGAGAAAGCAA	GGGACCCC	TTTCTTTA.-AATCGAGGTC
57	3.64	3.64	0.001	3.565	3.715	TCGCGATCGAGACCGAGC	GAGAAATCGAGAAAGCAA	GGGACCCC	TTTCTCTA.-AATCGATGCC
58	3.687	3.687	0.006	3.538	3.837	TCGCGATCGAGACCGAGC	GAGAAATCGAGAAAGCAA	GGGATCTC	TTTTTTTTAATCAATCAAGGCC
59	3.056	3.056	0.004	2.938	3.174	TCGCGATCGAGACCGAGC	GAGAAATCGAGAAAGCAA	GGAATCTC	TGCCTCAA.-.-GGTGTC
60	3.425	3.425	0.004	3.299	3.551	TCGCGGCCAAGGCCAAGG	GAGAAATCGAGAGAGCGA	GGGACCCC	TTTCTCTA.-AATCGGTGCC
61	3.211	3.211	0.004	3.092	3.33	CCGGGGCCAAGGCCAAGG	AAGAAATCGAGAGACCAA	GGAATCTC	TTTCTCTA.-AATCGATGCC
62	3.804	3.804	0.01	3.605	4.002	CCGGGGCCAAGGCCAAGG	AAGAAATCGAGAGACCAA	GGAACCTC	TTTTTTTTAATCAATCAAGGCC
63	3.23	3.23	0.005	3.091	3.368	TTGGGGTCGAGGCCGAGG	GAGGAATTAAAAGAGCAA	GGGGTTTT	TTTCTTTA.-.-GGTTTC
64	4.149	4.149	0.011	3.944	4.353	TCGCGGCCAAGGCCAAGG	GAGAAATCGAGAGAGCGA	GGGGCCCC	GGTCTTAA.-AATCGGGGTC
65	3.366	3.366	0.005	3.221	3.51	TTCCGATCGAGACCGACC	GAGAAATCGAGAGAGCGA	GGGGCCCC	TTTTTTTTAATCAATCGAGGCC
66	3.57	3.57	0.01	3.372	3.768	CCGCGGCCAAGGCCAAGG	GAGGAATTAAAAGAGCAA	GAGACCCC	TTTCTCTA.-AATCGATGCC
67	3.209	3.209	0.008	3.03	3.387	TTCCGGCCAAGGCCAAGG	GGGGAATTAAAAAAGGAA	GGGGCCCC	TTCCTCAA.-.-GGTGTC
68	4.351	4.351	0.01	4.158	4.544	TCGCGGCCAAGGCCAAGG	GAGAAATCGAGAGAGCGA	GGGGCCCC	TTCCCCAA.-.-GGTTCC
69	3.625	3.625	0.008	3.455	3.796	CCGGGGCCAAGGCCAAGG	AAGGAATTAAAAGGCCAA	GGAACCCC	TTTCTCTA.-AATCGATGCC
70	3.782	3.782	0.01	3.584	3.981	TTCCAATTGGGACCGGCC	GAGAAATCGAGAGAGCGA	GGGATCTC	TGCCTCAA.-.-GGTGTC
71	3.215	3.215	0.009	3.032	3.397	TTCCGGCCAAGACCGAGG	GAGGAATTAAAAGAGCAA	GGGACCCC	TTTTTTTTAATCAATCGGGGCC
72	3.219	3.219	0.011	3.014	3.423	TCGCGGCCAAGACCGAGG	GAGAAATCGAGAAAGCAA	GAAACCCC	TTTCTCTA.-AATCGGTGCC
73	3.411	3.411	0.004	3.294	3.528	TCGCGGCCAAGACCGAGG	GAGGAATTAAAAGAGCAA	GGGGCCCC	TTTCTCTA.-AATCGATGCC
74	3.706	3.706	0.012	3.487	3.924	TCGCGATCGAGACCGAGC	GAGAAATCGAGAAAGCAA	GGGACCCC	TGTCTTTA.-AATCGAGGTC
75	3.63	3.63	0.002	3.534	3.727	TCGCGGCCAAGGCCAAGG	GAGGAATTAAAAGAGCAA	GAGACCCC	TTTCTCTA.-AATCGATGCC
76	3.547	3.547	0.006	3.397	3.696	CCGGGGCCAAGGCCAAGG	AAGGAATTAAAAGGCCAA	GGAACCCC	TTCCTCAA.-.-GGTGTC
77	3.718	3.718	0.005	3.58	3.857	CCGGGGCCAAGGCCAAGG	GAGGAATTAAAAGAGCAA	GGGACCCC	TTTCTTTTAATCAATCAAGGCC
78	3.505	3.505	0.004	3.374	3.636	TTCCGATCGAGACCGGCC	GAGAAATCGAGAGAGCGA	GGAATCTC	TTCCTCAA.-.-GGTGTC
79	3.141	3.141	0.013	2.914	3.368	TTCCGATCGAGACCGACC	GAGAAATCGAGAGAGCGA	GGGATCTC	TTTCTCTA.-AATCGATGCC
80	3.66	3.66	0.006	3.503	3.818	CCGGGGCCAAGGCCAAGG	AAAAAACCGGGGGGCCGG	GGGGCCCC	TTCCCCAA.-.-GGTTCC
81	4.204	4.204	0.004	4.084	4.323	CCGGGGCCAAGGCCAAGG	GAGAAATCGAGAGAGCGA	GGGGCCCC	TTCCCCAA.-.-GGTTCC
82	3.737	3.737	0.005	3.592	3.881	TTCCGATCGAGACCGGCC	GAGGAATTAAAAGAGCAA	GGGATCTC	TGTCTTTA.-AATCGAGGTC
83	3.762	3.762	0.003	3.646	3.878	CCGGGGCCAAGACCGAGG	GAGAAATTGAGAAAGCAA	GGGACCCC	TTTCTCTA.-AATCGATGCC
84	3.768	3.768	0.004	3.637	3.899	TTCCGATCGAGACCGGCC	GAGGAATTAAAAGAGCAA	GGGATCTC	TGCCTCAA.-.-GGTGTC
85	3.383	3.383	0.004	3.252	3.514	TCGCGATCGAGACCGAGC	GAGAAATCGAGAAAGCAA	GAGACCCC	TTTCTCTA.-AATCGATGCC
86	3.616	3.616	0.005	3.472	3.761	CCGGGGCCAAGGCCAAGG	AAGGAATTAAAAGGCCAA	GGAACCCC	TGTCTTTA.-AATCGATGTC
87	3.23	3.23	0.029	2.896	3.564	TTCCAATTGGGACCGGCC	GAGAAATCGAGAGAGCGA	GGGACCCC	TTTTTTTTAATCAATCAAGGCC

## Sheet: Dry Matter (%)
Haplotype Code	Mode	Mean	Variance	95% Confidence Interval Lower Bound	95% Confidence Interval Upper Bound	αS2-Casein	αS1-Casein	β-Casein	κ-Casein
1	14.554	14.554	0.021	14.269	14.838	CCGGGGCCAAGGCCAAGG	GAGGAATTAAAAGAGCAA	GGGGCCCC	TTCCCCAA.-.-GGTTCC
2	14.973	14.973	0.051	14.53	15.417	CCGGGGCCAAGGCCAAGG	GAGGAATTAAAAGAGCAA	GAGACCCC	TTCCCCAA.-.-GGTTCC
3	13.423	13.423	0.026	13.109	13.737	TTCCGGCCAAGACCGAGG	GAGGAATTAAAAGAGCAA	GGGGCCCC	TGTCTTTA.-AATCGAGGTC
4	13.989	13.989	0.081	13.432	14.547	CCGGGGCCAAGGCCAAGG	GAGGAATTAAAAGAGCAA	GAGACCCC	TTTCTCTA.-AATCGATGCC
5	14.014	14.014	0.039	13.625	14.403	TCGCGGCCAAGACCGAGG	GAGAAATCGAGAAAGCAA	GGGACCCC	GGCCTTAA.-.-GGGGTT
6	13.298	13.298	0.067	12.792	13.805	CCGGGGCCAAGGCCAAGG	GAGGAATTAAAAGAGCAA	GGGACCCC	TGCCTCAA.-.-GGTGTC
7	15.265	15.265	0.11	14.616	15.914	TTCCGATCGAGACCGGCC	GAGAAATCGAGAGAGCGA	GGAATCTC	TTTTTTTTAATCAATCAAGGCC
8	14.567	14.567	0.024	14.266	14.869	TCGCGATCGAGACCGAGC	GAGAAATCGAGAAAGCAA	GGAATCCC	TTTCTCTA.-AATCGATGCC
9	14.778	14.778	0.032	14.427	15.129	CCGGGGCCAAGGCCAAGG	GAGGAATTAAAAGAGCAA	GGGACCCC	TTTTTTTTAATCAATCAAGGCC
10	14.536	14.536	0.023	14.239	14.832	CCGGGGCCAAGGCCAAGG	GGGGAATTAAAAAAGGAA	GGGGCCCC	TTTCTCTA.-AATCGATGCC
11	14.166	14.166	0.118	13.492	14.84	TCGCGATCGAGACCGAGC	GAGAAATCGAGAAAGCAA	GGGATCCC	TTCCCCAA.-.-GGTTCC
12	14.893	14.893	0.039	14.503	15.282	TCGCGATCGAGACCGAGC	GAGAAATCGAGAAAGCAA	GGGACCCC	TTTCTCTA.-AATCGATGTC
13	14.127	14.127	0.034	13.764	14.489	TCGCGGCCAAGGCCGAGG	GAGAAATCGAGAGAGCGA	GGGACCCC	TGTCTTTA.-AATCGGGGTC
14	14.627	14.627	0.05	14.19	15.063	CCGGGGCCAAGGCCAAGG	AAAAAACCGGGGAACCAA	GGAACCTT	TTTCTCTA.-AATCGAGGCC
15	14.457	14.457	0.061	13.971	14.943	CCGGGGCCAAGGCCAAGG	GAGGAATTAAAAGAGCAA	GGGACCCC	TTCCCCAA.-.-GGTTCC
16	15.146	15.146	0.118	14.472	15.82	TCGCGGCCAAGACCGAGG	GAGGAATTAAAAGAGCAA	GGGGCCCC	TTTCTCAA.-AATCGGGGCC
17	14.591	14.591	0.11	13.942	15.241	TCGCGATCGAGACCGAGC	GAGAAATCGAGAAAGCAA	GGGATCTC	TTTCTCTA.-AATCGATGCC
18	13.707	13.707	0.037	13.332	14.082	CCGGGGCCAAGGCCAAGG	GAGAAATCGAGAAAGCAA	GGGATCCC	TTTCTCTA.-AATCGATGCC
19	13.88	13.88	0.024	13.574	14.186	TTCCGATCGAGACCGGCC	GAGGAATTAAAAGAGCAA	GGGACCTC	GGCCTTAA.-.-GGGGTT
20	13.58	13.58	0.028	13.249	13.91	TTCCGATCGAGACCGGCC	GAGGAATTAAAAGAGCAA	GGGACCCC	TGTCTTTA.-AATCGAGGTC
21	15.89	15.89	0.024	15.587	16.194	TCGCGGCCAAGACCGAGG	GGGGAATTAAAAAAGGAA	GGGGCCCC	TGTCTTTA.-AATCGAGGTC
22	14.302	14.302	0.042	13.903	14.702	TCGCGGCCAAGACCGAGG	GAGAAATCGAGAAAGCAA	GGAACCCC	TTTTTTTTAATCAATCGAGGCC
23	13.803	13.803	0.032	13.452	14.153	TTCCAATTGGGACCGGCC	GAGAAATCGAGAGAGCGA	GGGATCTC	TTTCTCTA.-AATCGATGCC
24	13.865	13.865	0.011	13.661	14.07	TCGCGATCGAGACCGAGC	GAGAAATCGAGAAAGCAA	GGGATCTC	TTCCCCAA.-.-GGTTCC
25	14.326	14.326	0.03	13.989	14.663	TTCCAATTGGGACCGGCC	GAGAAATCGAGAGAGCGA	GGGACCTC	TGTCTTTA.-AATCGAGGTC
26	14.944	14.944	0.11	14.294	15.593	CCGGGGCCAAGACCGAGG	AAGGAATTAAAAGGCCAA	GGAACCTC	TTCCCCAA.-.-GGTTCC
27	14.711	14.711	0.055	14.252	15.171	TTCCGGCCAAGGCCAAGG	GAGGAATTAAAAGAGCAA	GGGACCCC	TTTCTCTA.-AATCGAGGTC
28	14.074	14.074	0.067	13.567	14.581	TCGCGATCGAGACCGAGC	GAGAAATCGAGAAAGCAA	GGAATTTT	TTCCCCAA.-.-GGTTTC
29	13.156	13.156	0.043	12.751	13.561	TTCCAATTGGGACCGGCC	GAGAAATCGAGAGAGCGA	GGGATCTC	TTCCTCAA.-.-GGTGTC
30	15.502	15.502	0.055	15.043	15.961	TTCCAATTGGGACCGGCC	GAGAAATCGAGAGAGCGA	GGGATCTC	TTCCCCAA.-.-GGTTCC
31	14.739	14.739	0.085	14.166	15.312	TCGCGATCGAGACCGAGC	GAGAAATCGAGAAAGCAA	GGGATCTC	TTTCTCTA.-AATCGATGCC
32	14.391	14.391	0.073	13.861	14.922	TCGCGATCGAGACCGAGC	GAGAAATCGAGAAAGCAA	GAAATCTC	TTCCCCAA.-.-GGTTCC
33	13.478	13.478	0.033	13.119	13.836	CCGGGGCCAAGGCCAAGG	GAGAAATCGAGAAAGCAA	GGGATCTC	TTCCCCAA.-.-GGTTCC
34	14.868	14.868	0.096	14.26	15.475	TTCCGGCCAAGACCGGGG	GAGGAATTAAAAGAGCAA	GGGACCCC	TTTTTTTTAATCAATCGGGGCC
35	13.881	13.881	0.018	13.619	14.143	CCGGGGCCAAGGCCAAGG	GAGGAATTAAAAGAGCAA	GGGACCCC	TTTCTCTA.-AATCGATGCC
36	15.274	15.274	0.102	14.647	15.901	CCGGGGCCGAGGCCAAGG	GAGAAATCGAGAAAGCAA	GGGACCCC	TGCCTCAA.-.-GGTGTC
37	13.601	13.601	0.171	12.791	14.411	CCGCGGCCAAGGCCAAGG	GAGGAATTAAAAGAGCAA	GAGACCCC	TTCCCCAA.-.-GGTTCC
38	15.27	15.27	0.171	14.46	16.08	TCGCGATCGAGACCGAGC	GAGAAATCGAGAAAGCAA	GAGACCCC	TTTCTCTA.-AATCGATGCC
39	14.196	14.196	0.064	13.7	14.692	TCGCGATCGAGACCGAGC	GAGAAATCGAGAAAGCAA	GGAACCCC	TTTCTCTA.-AATCGATGCC
40	13.27	13.27	0.096	12.662	13.878	CCGGGGCCAAGGCCAAGG	GAGGAATTAAAAGAGCAA	GGGACCCC	TGTCTTTA.-AATCGGGGTC
41	13.38	13.38	0.057	12.912	13.848	TCGCGGCCAAGGCCAAGG	GAGGAATTAAAAAAGCAA	GGGATCTC	TTTCTCTA.-AATCGATGCC
42	14.843	14.843	0.102	14.216	15.471	TCGCGATCGAGACCGAGC	GAGAAATCGAGAAAGCAA	GGGATCTC	TTTCTCTA.-AATCGGTGCC
43	12.767	12.767	0.061	12.281	13.253	TTCCGATCGAGACCGGCC	AAGGAATTAAAAGGCCAA	GGAACCCC	TTTTTTTTAATCAATCGAGGCC
44	15.183	15.183	0.023	14.888	15.477	TCGCGGCCAAGGCCAAGG	GAGAAATCGAGAGAGCGA	GGGGCCCC	TTTCTCTA.-AATCGATGCC
45	16.041	16.041	0.059	15.565	16.518	CCGGGGCCAAGGCCAAGG	AAGGAATTAAAAGGCCAA	GGAACCCC	GGCCTTAA.-.-GGGGTT
46	14.714	14.714	0.04	14.32	15.108	TTCCAATTGGGACCGGCC	GAGAAATCGAGAGAGCGA	GGGGCCCC	TTTTTTTTAATCAATCAAGGCC
47	15.912	15.912	0.061	15.426	16.398	TCGCGATCGAGACCGAGC	GAGAAATCGAGAAAGCAA	GGGACCCC	TTTTTTTTAATCAATCAAGGCC
48	15.733	15.733	0.016	15.482	15.983	CCGGGGCCAAGGCCAAGG	GAGAAATCGAGAAAGCAA	GGGACCTC	TTTTTTTTAATCAATCAAGGCC
49	15.642	15.642	0.061	15.156	16.128	TTCCGATCGAGACCGACC	GAGAAATCGAGAGAGCGA	GGAATCTC	TGTCTTTA.-AATCGAGGTC
50	14.733	14.733	0.064	14.236	15.229	TTCCGATCGAGACCGGCC	GAGAAATCGAGAGAGCGA	GGAACCCC	TGTCTTTA.-AATCGGGGTC
51	14.64	14.64	0.154	13.872	15.408	TTCCGATCGAGACCGGGC	GAGGAATTAAAAGAGCAA	GGGATCTC	TGCCTTAA.-.-GGGGTC
52	15.264	15.264	0.07	14.746	15.782	TCGCGGCCAAGACCGAGG	GAGAAATCGAGAAAGCAA	GGGGCCCC	TGCCTCAA.-.-GGTGTC
53	16.065	16.065	0.064	15.569	16.561	TCGCGGCCAAGACCGAGG	GAGAAATCGAGAAAGCAA	GGAACCCC	TTTCTTTA.-AATCGGGGTC
54	14.804	14.804	0.05	14.368	15.241	TCGCGGCCAAGGCCAAGG	GAGGAATTAAAAGAGCAA	GGAACCTC	TTTCTCTA.-AATCGATGCC
55	14.683	14.683	0.042	14.283	15.082	TCGCGGCCAAGACCGAGG	GAGAAATCGAGAAAGCAA	GGGACCTC	TGTCTTTA.-AATCGAGGTC
56	14.242	14.242	0.023	13.943	14.541	TCGCGATCGAGGCCAAGC	GAGAAATCGAGAAAGCAA	GGGACCCC	TTTCTTTA.-AATCGAGGTC
57	14.544	14.544	0.013	14.321	14.767	TCGCGATCGAGACCGAGC	GAGAAATCGAGAAAGCAA	GGGACCCC	TTTCTCTA.-AATCGATGCC
58	15.256	15.256	0.051	14.812	15.7	TCGCGATCGAGACCGAGC	GAGAAATCGAGAAAGCAA	GGGATCTC	TTTTTTTTAATCAATCAAGGCC
59	13.396	13.396	0.032	13.045	13.747	TCGCGATCGAGACCGAGC	GAGAAATCGAGAAAGCAA	GGAATCTC	TGCCTCAA.-.-GGTGTC
60	14.823	14.823	0.037	14.448	15.198	TCGCGGCCAAGGCCAAGG	GAGAAATCGAGAGAGCGA	GGGACCCC	TTTCTCTA.-AATCGGTGCC
61	14.527	14.527	0.033	14.173	14.882	CCGGGGCCAAGGCCAAGG	AAGAAATCGAGAGACCAA	GGAATCTC	TTTCTCTA.-AATCGATGCC
62	14.711	14.711	0.09	14.122	15.301	CCGGGGCCAAGGCCAAGG	AAGAAATCGAGAGACCAA	GGAACCTC	TTTTTTTTAATCAATCAAGGCC
63	14.204	14.204	0.044	13.793	14.614	TTGGGGTCGAGGCCGAGG	GAGGAATTAAAAGAGCAA	GGGGTTTT	TTTCTTTA.-.-GGTTTC
64	15.603	15.603	0.096	14.995	16.21	TCGCGGCCAAGGCCAAGG	GAGAAATCGAGAGAGCGA	GGGGCCCC	GGTCTTAA.-AATCGGGGTC
65	13.588	13.588	0.048	13.159	14.018	TTCCGATCGAGACCGACC	GAGAAATCGAGAGAGCGA	GGGGCCCC	TTTTTTTTAATCAATCGAGGCC
66	14.358	14.358	0.09	13.768	14.947	CCGCGGCCAAGGCCAAGG	GAGGAATTAAAAGAGCAA	GAGACCCC	TTTCTCTA.-AATCGATGCC
67	13.711	13.711	0.073	13.181	14.242	TTCCGGCCAAGGCCAAGG	GGGGAATTAAAAAAGGAA	GGGGCCCC	TTCCTCAA.-.-GGTGTC
68	16.128	16.128	0.085	15.555	16.701	TCGCGGCCAAGGCCAAGG	GAGAAATCGAGAGAGCGA	GGGGCCCC	TTCCCCAA.-.-GGTTCC
69	14.269	14.269	0.067	13.762	14.776	CCGGGGCCAAGGCCAAGG	AAGGAATTAAAAGGCCAA	GGAACCCC	TTTCTCTA.-AATCGATGCC
70	14	14	0.09	13.411	14.589	TTCCAATTGGGACCGGCC	GAGAAATCGAGAGAGCGA	GGGATCTC	TGCCTCAA.-.-GGTGTC
71	12.781	12.781	0.077	12.237	13.324	TTCCGGCCAAGACCGAGG	GAGGAATTAAAAGAGCAA	GGGACCCC	TTTTTTTTAATCAATCGGGGCC
72	13.993	13.993	0.096	13.385	14.6	TCGCGGCCAAGACCGAGG	GAGAAATCGAGAAAGCAA	GAAACCCC	TTTCTCTA.-AATCGGTGCC
73	12.729	12.729	0.031	12.382	13.076	TCGCGGCCAAGACCGAGG	GAGGAATTAAAAGAGCAA	GGGGCCCC	TTTCTCTA.-AATCGATGCC
74	14.519	14.519	0.11	13.869	15.168	TCGCGATCGAGACCGAGC	GAGAAATCGAGAAAGCAA	GGGACCCC	TGTCTTTA.-AATCGAGGTC
75	14.343	14.343	0.021	14.057	14.63	TCGCGGCCAAGGCCAAGG	GAGGAATTAAAAGAGCAA	GAGACCCC	TTTCTCTA.-AATCGATGCC
76	15.299	15.299	0.051	14.855	15.743	CCGGGGCCAAGGCCAAGG	AAGGAATTAAAAGGCCAA	GGAACCCC	TTCCTCAA.-.-GGTGTC
77	14.599	14.599	0.044	14.188	15.009	CCGGGGCCAAGGCCAAGG	GAGGAATTAAAAGAGCAA	GGGACCCC	TTTCTTTTAATCAATCAAGGCC
78	14.504	14.504	0.039	14.115	14.893	TTCCGATCGAGACCGGCC	GAGAAATCGAGAGAGCGA	GGAATCTC	TTCCTCAA.-.-GGTGTC
79	13.305	13.305	0.118	12.631	13.979	TTCCGATCGAGACCGACC	GAGAAATCGAGAGAGCGA	GGGATCTC	TTTCTCTA.-AATCGATGCC
80	14.966	14.966	0.057	14.499	15.434	CCGGGGCCAAGGCCAAGG	AAAAAACCGGGGGGCCGG	GGGGCCCC	TTCCCCAA.-.-GGTTCC
81	15.96	15.96	0.033	15.606	16.315	CCGGGGCCAAGGCCAAGG	GAGAAATCGAGAGAGCGA	GGGGCCCC	TTCCCCAA.-.-GGTTCC
82	15.207	15.207	0.048	14.777	15.636	TTCCGATCGAGACCGGCC	GAGGAATTAAAAGAGCAA	GGGATCTC	TGTCTTTA.-AATCGAGGTC
83	14.869	14.869	0.031	14.526	15.213	CCGGGGCCAAGACCGAGG	GAGAAATTGAGAAAGCAA	GGGACCCC	TTTCTCTA.-AATCGATGCC
84	14.853	14.853	0.039	14.464	15.242	TTCCGATCGAGACCGGCC	GAGGAATTAAAAGAGCAA	GGGATCTC	TGCCTCAA.-.-GGTGTC
85	13.698	13.698	0.039	13.309	14.087	TCGCGATCGAGACCGAGC	GAGAAATCGAGAAAGCAA	GAGACCCC	TTTCTCTA.-AATCGATGCC
86	14.909	14.909	0.048	14.479	15.338	CCGGGGCCAAGGCCAAGG	AAGGAATTAAAAGGCCAA	GGAACCCC	TGTCTTTA.-AATCGATGTC
87	15.47	15.47	0.256	14.478	16.462	TTCCAATTGGGACCGGCC	GAGAAATCGAGAGAGCGA	GGGACCCC	TTTTTTTTAATCAATCAAGGCC

## Sheet: Lactose (%)
Haplotype Code	Mode	Mean	Variance	95% Confidence Interval Lower Bound	95% Confidence Interval Upper Bound	αS2-Casein	αS1-Casein	β-Casein	κ-Casein
1	4.602	4.602	0.001	4.54	4.664	CCGGGGCCAAGGCCAAGG	GAGGAATTAAAAGAGCAA	GGGGCCCC	TTCCCCAA.-.-GGTTCC
2	4.785	4.785	0.002	4.689	4.882	CCGGGGCCAAGGCCAAGG	GAGGAATTAAAAGAGCAA	GAGACCCC	TTCCCCAA.-.-GGTTCC
3	4.512	4.512	0.001	4.443	4.58	TTCCGGCCAAGACCGAGG	GAGGAATTAAAAGAGCAA	GGGGCCCC	TGTCTTTA.-AATCGAGGTC
4	4.64	4.64	0.004	4.519	4.761	CCGGGGCCAAGGCCAAGG	GAGGAATTAAAAGAGCAA	GAGACCCC	TTTCTCTA.-AATCGATGCC
5	4.954	4.954	0.002	4.869	5.039	TCGCGGCCAAGACCGAGG	GAGAAATCGAGAAAGCAA	GGGACCCC	GGCCTTAA.-.-GGGGTT
6	4.884	4.884	0.003	4.774	4.995	CCGGGGCCAAGGCCAAGG	GAGGAATTAAAAGAGCAA	GGGACCCC	TGCCTCAA.-.-GGTGTC
7	4.928	4.928	0.005	4.787	5.069	TTCCGATCGAGACCGGCC	GAGAAATCGAGAGAGCGA	GGAATCTC	TTTTTTTTAATCAATCAAGGCC
8	4.798	4.798	0.001	4.733	4.864	TCGCGATCGAGACCGAGC	GAGAAATCGAGAAAGCAA	GGAATCCC	TTTCTCTA.-AATCGATGCC
9	4.611	4.611	0.002	4.535	4.687	CCGGGGCCAAGGCCAAGG	GAGGAATTAAAAGAGCAA	GGGACCCC	TTTTTTTTAATCAATCAAGGCC
10	4.598	4.598	0.001	4.533	4.662	CCGGGGCCAAGGCCAAGG	GGGGAATTAAAAAAGGAA	GGGGCCCC	TTTCTCTA.-AATCGATGCC
11	4.95	4.95	0.006	4.803	5.097	TCGCGATCGAGACCGAGC	GAGAAATCGAGAAAGCAA	GGGATCCC	TTCCCCAA.-.-GGTTCC
12	4.869	4.869	0.002	4.784	4.953	TCGCGATCGAGACCGAGC	GAGAAATCGAGAAAGCAA	GGGACCCC	TTTCTCTA.-AATCGATGTC
13	5.033	5.033	0.002	4.954	5.111	TCGCGGCCAAGGCCGAGG	GAGAAATCGAGAGAGCGA	GGGACCCC	TGTCTTTA.-AATCGGGGTC
14	4.891	4.891	0.002	4.796	4.986	CCGGGGCCAAGGCCAAGG	AAAAAACCGGGGAACCAA	GGAACCTT	TTTCTCTA.-AATCGAGGCC
15	5.052	5.052	0.003	4.946	5.157	CCGGGGCCAAGGCCAAGG	GAGGAATTAAAAGAGCAA	GGGACCCC	TTCCCCAA.-.-GGTTCC
16	4.566	4.566	0.006	4.42	4.713	TCGCGGCCAAGACCGAGG	GAGGAATTAAAAGAGCAA	GGGGCCCC	TTTCTCAA.-AATCGGGGCC
17	4.671	4.671	0.005	4.53	4.813	TCGCGATCGAGACCGAGC	GAGAAATCGAGAAAGCAA	GGGATCTC	TTTCTCTA.-AATCGATGCC
18	4.64	4.64	0.002	4.559	4.722	CCGGGGCCAAGGCCAAGG	GAGAAATCGAGAAAGCAA	GGGATCCC	TTTCTCTA.-AATCGATGCC
19	4.66	4.66	0.001	4.593	4.727	TTCCGATCGAGACCGGCC	GAGGAATTAAAAGAGCAA	GGGACCTC	GGCCTTAA.-.-GGGGTT
20	4.851	4.851	0.001	4.779	4.922	TTCCGATCGAGACCGGCC	GAGGAATTAAAAGAGCAA	GGGACCCC	TGTCTTTA.-AATCGAGGTC
21	4.65	4.65	0.001	4.583	4.716	TCGCGGCCAAGACCGAGG	GGGGAATTAAAAAAGGAA	GGGGCCCC	TGTCTTTA.-AATCGAGGTC
22	4.741	4.741	0.002	4.654	4.827	TCGCGGCCAAGACCGAGG	GAGAAATCGAGAAAGCAA	GGAACCCC	TTTTTTTTAATCAATCGAGGCC
23	4.858	4.858	0.002	4.781	4.934	TTCCAATTGGGACCGGCC	GAGAAATCGAGAGAGCGA	GGGATCTC	TTTCTCTA.-AATCGATGCC
24	4.915	4.915	0.001	4.871	4.96	TCGCGATCGAGACCGAGC	GAGAAATCGAGAAAGCAA	GGGATCTC	TTCCCCAA.-.-GGTTCC
25	4.785	4.785	0.001	4.712	4.858	TTCCAATTGGGACCGGCC	GAGAAATCGAGAGAGCGA	GGGACCTC	TGTCTTTA.-AATCGAGGTC
26	4.904	4.904	0.005	4.762	5.045	CCGGGGCCAAGACCGAGG	AAGGAATTAAAAGGCCAA	GGAACCTC	TTCCCCAA.-.-GGTTCC
27	5.064	5.064	0.003	4.964	5.164	TTCCGGCCAAGGCCAAGG	GAGGAATTAAAAGAGCAA	GGGACCCC	TTTCTCTA.-AATCGAGGTC
28	4.549	4.549	0.003	4.439	4.659	TCGCGATCGAGACCGAGC	GAGAAATCGAGAAAGCAA	GGAATTTT	TTCCCCAA.-.-GGTTTC
29	4.321	4.321	0.002	4.233	4.409	TTCCAATTGGGACCGGCC	GAGAAATCGAGAGAGCGA	GGGATCTC	TTCCTCAA.-.-GGTGTC
30	5.081	5.081	0.003	4.981	5.181	TTCCAATTGGGACCGGCC	GAGAAATCGAGAGAGCGA	GGGATCTC	TTCCCCAA.-.-GGTTCC
31	4.87	4.87	0.004	4.745	4.995	TCGCGATCGAGACCGAGC	GAGAAATCGAGAAAGCAA	GGGATCTC	TTTCTCTA.-AATCGATGCC
32	4.883	4.883	0.003	4.768	4.998	TCGCGATCGAGACCGAGC	GAGAAATCGAGAAAGCAA	GAAATCTC	TTCCCCAA.-.-GGTTCC
33	4.762	4.762	0.002	4.684	4.839	CCGGGGCCAAGGCCAAGG	GAGAAATCGAGAAAGCAA	GGGATCTC	TTCCCCAA.-.-GGTTCC
34	4.971	4.971	0.005	4.839	5.103	TTCCGGCCAAGACCGGGG	GAGGAATTAAAAGAGCAA	GGGACCCC	TTTTTTTTAATCAATCGGGGCC
35	4.821	4.821	0.001	4.764	4.878	CCGGGGCCAAGGCCAAGG	GAGGAATTAAAAGAGCAA	GGGACCCC	TTTCTCTA.-AATCGATGCC
36	4.952	4.952	0.005	4.816	5.088	CCGGGGCCGAGGCCAAGG	GAGAAATCGAGAAAGCAA	GGGACCCC	TGCCTCAA.-.-GGTGTC
37	4.95	4.95	0.008	4.774	5.126	CCGCGGCCAAGGCCAAGG	GAGGAATTAAAAGAGCAA	GAGACCCC	TTCCCCAA.-.-GGTTCC
38	4.49	4.49	0.008	4.314	4.666	TCGCGATCGAGACCGAGC	GAGAAATCGAGAAAGCAA	GAGACCCC	TTTCTCTA.-AATCGATGCC
39	4.865	4.865	0.003	4.757	4.973	TCGCGATCGAGACCGAGC	GAGAAATCGAGAAAGCAA	GGAACCCC	TTTCTCTA.-AATCGATGCC
40	4.538	4.538	0.005	4.405	4.67	CCGGGGCCAAGGCCAAGG	GAGGAATTAAAAGAGCAA	GGGACCCC	TGTCTTTA.-AATCGGGGTC
41	4.399	4.399	0.003	4.297	4.501	TCGCGGCCAAGGCCAAGG	GAGGAATTAAAAAAGCAA	GGGATCTC	TTTCTCTA.-AATCGATGCC
42	4.661	4.661	0.005	4.525	4.798	TCGCGATCGAGACCGAGC	GAGAAATCGAGAAAGCAA	GGGATCTC	TTTCTCTA.-AATCGGTGCC
43	5.074	5.074	0.003	4.968	5.18	TTCCGATCGAGACCGGCC	AAGGAATTAAAAGGCCAA	GGAACCCC	TTTTTTTTAATCAATCGAGGCC
44	4.594	4.594	0.001	4.53	4.658	TCGCGGCCAAGGCCAAGG	GAGAAATCGAGAGAGCGA	GGGGCCCC	TTTCTCTA.-AATCGATGCC
45	5.108	5.108	0.003	5.004	5.211	CCGGGGCCAAGGCCAAGG	AAGGAATTAAAAGGCCAA	GGAACCCC	GGCCTTAA.-.-GGGGTT
46	4.941	4.941	0.002	4.855	5.027	TTCCAATTGGGACCGGCC	GAGAAATCGAGAGAGCGA	GGGGCCCC	TTTTTTTTAATCAATCAAGGCC
47	4.992	4.992	0.003	4.887	5.098	TCGCGATCGAGACCGAGC	GAGAAATCGAGAAAGCAA	GGGACCCC	TTTTTTTTAATCAATCAAGGCC
48	4.963	4.963	0.001	4.909	5.018	CCGGGGCCAAGGCCAAGG	GAGAAATCGAGAAAGCAA	GGGACCTC	TTTTTTTTAATCAATCAAGGCC
49	4.966	4.966	0.003	4.861	5.072	TTCCGATCGAGACCGACC	GAGAAATCGAGAGAGCGA	GGAATCTC	TGTCTTTA.-AATCGAGGTC
50	4.821	4.821	0.003	4.713	4.929	TTCCGATCGAGACCGGCC	GAGAAATCGAGAGAGCGA	GGAACCCC	TGTCTTTA.-AATCGGGGTC
51	4.95	4.95	0.007	4.783	5.117	TTCCGATCGAGACCGGGC	GAGGAATTAAAAGAGCAA	GGGATCTC	TGCCTTAA.-.-GGGGTC
52	4.985	4.985	0.003	4.873	5.098	TCGCGGCCAAGACCGAGG	GAGAAATCGAGAAAGCAA	GGGGCCCC	TGCCTCAA.-.-GGTGTC
53	4.852	4.852	0.003	4.745	4.96	TCGCGGCCAAGACCGAGG	GAGAAATCGAGAAAGCAA	GGAACCCC	TTTCTTTA.-AATCGGGGTC
54	4.696	4.696	0.002	4.601	4.791	TCGCGGCCAAGGCCAAGG	GAGGAATTAAAAGAGCAA	GGAACCTC	TTTCTCTA.-AATCGATGCC
55	4.924	4.924	0.002	4.837	5.011	TCGCGGCCAAGACCGAGG	GAGAAATCGAGAAAGCAA	GGGACCTC	TGTCTTTA.-AATCGAGGTC
56	4.93	4.93	0.001	4.865	4.995	TCGCGATCGAGGCCAAGC	GAGAAATCGAGAAAGCAA	GGGACCCC	TTTCTTTA.-AATCGAGGTC
57	4.615	4.615	0.001	4.567	4.663	TCGCGATCGAGACCGAGC	GAGAAATCGAGAAAGCAA	GGGACCCC	TTTCTCTA.-AATCGATGCC
58	4.951	4.951	0.002	4.855	5.048	TCGCGATCGAGACCGAGC	GAGAAATCGAGAAAGCAA	GGGATCTC	TTTTTTTTAATCAATCAAGGCC
59	4.955	4.955	0.002	4.878	5.031	TCGCGATCGAGACCGAGC	GAGAAATCGAGAAAGCAA	GGAATCTC	TGCCTCAA.-.-GGTGTC
60	4.658	4.658	0.002	4.577	4.74	TCGCGGCCAAGGCCAAGG	GAGAAATCGAGAGAGCGA	GGGACCCC	TTTCTCTA.-AATCGGTGCC
61	5.076	5.076	0.002	4.999	5.153	CCGGGGCCAAGGCCAAGG	AAGAAATCGAGAGACCAA	GGAATCTC	TTTCTCTA.-AATCGATGCC
62	4.918	4.918	0.004	4.789	5.046	CCGGGGCCAAGGCCAAGG	AAGAAATCGAGAGACCAA	GGAACCTC	TTTTTTTTAATCAATCAAGGCC
63	5.139	5.139	0.002	5.05	5.228	TTGGGGTCGAGGCCGAGG	GAGGAATTAAAAGAGCAA	GGGGTTTT	TTTCTTTA.-.-GGTTTC
64	4.761	4.761	0.005	4.629	4.893	TCGCGGCCAAGGCCAAGG	GAGAAATCGAGAGAGCGA	GGGGCCCC	GGTCTTAA.-AATCGGGGTC
65	4.821	4.821	0.002	4.728	4.915	TTCCGATCGAGACCGACC	GAGAAATCGAGAGAGCGA	GGGGCCCC	TTTTTTTTAATCAATCGAGGCC
66	4.821	4.821	0.004	4.693	4.949	CCGCGGCCAAGGCCAAGG	GAGGAATTAAAAGAGCAA	GAGACCCC	TTTCTCTA.-AATCGATGCC
67	4.691	4.691	0.003	4.576	4.807	TTCCGGCCAAGGCCAAGG	GGGGAATTAAAAAAGGAA	GGGGCCCC	TTCCTCAA.-.-GGTGTC
68	5.003	5.003	0.004	4.879	5.128	TCGCGGCCAAGGCCAAGG	GAGAAATCGAGAGAGCGA	GGGGCCCC	TTCCCCAA.-.-GGTTCC
69	4.726	4.726	0.003	4.615	4.836	CCGGGGCCAAGGCCAAGG	AAGGAATTAAAAGGCCAA	GGAACCCC	TTTCTCTA.-AATCGATGCC
70	4.76	4.76	0.004	4.632	4.888	TTCCAATTGGGACCGGCC	GAGAAATCGAGAGAGCGA	GGGATCTC	TGCCTCAA.-.-GGTGTC
71	4.665	4.665	0.004	4.547	4.783	TTCCGGCCAAGACCGAGG	GAGGAATTAAAAGAGCAA	GGGACCCC	TTTTTTTTAATCAATCGGGGCC
72	4.973	4.973	0.005	4.84	5.105	TCGCGGCCAAGACCGAGG	GAGAAATCGAGAAAGCAA	GAAACCCC	TTTCTCTA.-AATCGGTGCC
73	4.687	4.687	0.001	4.611	4.762	TCGCGGCCAAGACCGAGG	GAGGAATTAAAAGAGCAA	GGGGCCCC	TTTCTCTA.-AATCGATGCC
74	4.844	4.844	0.005	4.703	4.986	TCGCGATCGAGACCGAGC	GAGAAATCGAGAAAGCAA	GGGACCCC	TGTCTTTA.-AATCGAGGTC
75	4.687	4.687	0.001	4.625	4.749	TCGCGGCCAAGGCCAAGG	GAGGAATTAAAAGAGCAA	GAGACCCC	TTTCTCTA.-AATCGATGCC
76	4.869	4.869	0.002	4.772	4.965	CCGGGGCCAAGGCCAAGG	AAGGAATTAAAAGGCCAA	GGAACCCC	TTCCTCAA.-.-GGTGTC
77	4.996	4.996	0.002	4.906	5.085	CCGGGGCCAAGGCCAAGG	GAGGAATTAAAAGAGCAA	GGGACCCC	TTTCTTTTAATCAATCAAGGCC
78	4.754	4.754	0.002	4.67	4.839	TTCCGATCGAGACCGGCC	GAGAAATCGAGAGAGCGA	GGAATCTC	TTCCTCAA.-.-GGTGTC
79	5.146	5.146	0.006	5	5.293	TTCCGATCGAGACCGACC	GAGAAATCGAGAGAGCGA	GGGATCTC	TTTCTCTA.-AATCGATGCC
80	4.888	4.888	0.003	4.786	4.989	CCGGGGCCAAGGCCAAGG	AAAAAACCGGGGGGCCGG	GGGGCCCC	TTCCCCAA.-.-GGTTCC
81	4.933	4.933	0.002	4.856	5.01	CCGGGGCCAAGGCCAAGG	GAGAAATCGAGAGAGCGA	GGGGCCCC	TTCCCCAA.-.-GGTTCC
82	4.912	4.912	0.002	4.818	5.005	TTCCGATCGAGACCGGCC	GAGGAATTAAAAGAGCAA	GGGATCTC	TGTCTTTA.-AATCGAGGTC
83	4.854	4.854	0.001	4.779	4.929	CCGGGGCCAAGACCGAGG	GAGAAATTGAGAAAGCAA	GGGACCCC	TTTCTCTA.-AATCGATGCC
84	4.742	4.742	0.002	4.657	4.826	TTCCGATCGAGACCGGCC	GAGGAATTAAAAGAGCAA	GGGATCTC	TGCCTCAA.-.-GGTGTC
85	4.693	4.693	0.002	4.608	4.777	TCGCGATCGAGACCGAGC	GAGAAATCGAGAAAGCAA	GAGACCCC	TTTCTCTA.-AATCGATGCC
86	5.136	5.136	0.002	5.043	5.23	CCGGGGCCAAGGCCAAGG	AAGGAATTAAAAGGCCAA	GGAACCCC	TGTCTTTA.-AATCGATGTC
87	5.12	5.12	0.012	4.904	5.336	TTCCAATTGGGACCGGCC	GAGAAATCGAGAGAGCGA	GGGACCCC	TTTTTTTTAATCAATCAAGGCC

## Sheet: Somatic cells (10^3 sc·mL^-1)
Haplotype Code	Mode	Mean	Variance	95% Confidence Interval Lower Bound	95% Confidence Interval Upper Bound	αS2-Casein	αS1-Casein	β-Casein	κ-Casein
1	775.63	775.63	12358.1	557.732	993.528	CCGGGGCCAAGGCCAAGG	GAGGAATTAAAAGAGCAA	GGGGCCCC	TTCCCCAA.-.-GGTTCC
2	969.967	969.967	30071.3	630.064	1309.87	CCGGGGCCAAGGCCAAGG	GAGGAATTAAAAGAGCAA	GAGACCCC	TTCCCCAA.-.-GGTTCC
3	399.067	399.067	15035.7	158.719	639.414	TTCCGGCCAAGACCGAGG	GAGGAATTAAAAGAGCAA	GGGGCCCC	TGTCTTTA.-AATCGAGGTC
4	879.147	879.147	47481	452.039	1306.26	CCGGGGCCAAGGCCAAGG	GAGGAATTAAAAGAGCAA	GAGACCCC	TTTCTCTA.-AATCGATGCC
5	592.718	592.718	23131.8	294.604	890.832	TCGCGGCCAAGACCGAGG	GAGAAATCGAGAAAGCAA	GGGACCCC	GGCCTTAA.-.-GGGGTT
6	346.348	346.348	39223.5	-41.848	734.544	CCGGGGCCAAGGCCAAGG	GAGGAATTAAAAGAGCAA	GGGACCCC	TGCCTCAA.-.-GGTGTC
7	686.643	686.643	64438.5	189.076	1184.21	TTCCGATCGAGACCGGCC	GAGAAATCGAGAGAGCGA	GGAATCTC	TTTTTTTTAATCAATCAAGGCC
8	1673.86	1673.86	13879.1	1442.94	1904.78	TCGCGATCGAGACCGAGC	GAGAAATCGAGAAAGCAA	GGAATCCC	TTTCTCTA.-AATCGATGCC
9	302.438	302.438	18794.6	33.721	571.154	CCGGGGCCAAGGCCAAGG	GAGGAATTAAAAGAGCAA	GGGACCCC	TTTTTTTTAATCAATCAAGGCC
10	414.06	414.06	13464.8	186.614	641.505	CCGGGGCCAAGGCCAAGG	GGGGAATTAAAAAAGGAA	GGGGCCCC	TTTCTCTA.-AATCGATGCC
11	595.308	595.308	69395.4	78.958	1111.66	TCGCGATCGAGACCGAGC	GAGAAATCGAGAAAGCAA	GGGATCCC	TTCCCCAA.-.-GGTTCC
12	558.615	558.615	23131.8	260.501	856.73	TCGCGATCGAGACCGAGC	GAGAAATCGAGAAAGCAA	GGGACCCC	TTTCTCTA.-AATCGATGTC
13	673.133	673.133	20047.5	395.604	950.663	TCGCGGCCAAGGCCGAGG	GAGAAATCGAGAGAGCGA	GGGACCCC	TGTCTTTA.-AATCGGGGTC
14	250.71	250.71	29101.3	-83.666	585.085	CCGGGGCCAAGGCCAAGG	AAAAAACCGGGGAACCAA	GGAACCTT	TTTCTCTA.-AATCGAGGCC
15	803.36	803.36	36085.6	431.015	1175.7	CCGGGGCCAAGGCCAAGG	GAGGAATTAAAAGAGCAA	GGGACCCC	TTCCCCAA.-.-GGTTCC
16	2592.54	2592.54	69395.4	2076.19	3108.89	TCGCGGCCAAGACCGAGG	GAGGAATTAAAAGAGCAA	GGGGCCCC	TTTCTCAA.-AATCGGGGCC
17	135.714	135.714	64438.5	-361.852	633.281	TCGCGATCGAGACCGAGC	GAGAAATCGAGAAAGCAA	GGGATCTC	TTTCTCTA.-AATCGATGCC
18	702.048	702.048	21479.5	414.777	989.318	CCGGGGCCAAGGCCAAGG	GAGAAATCGAGAAAGCAA	GGGATCCC	TTTCTCTA.-AATCGATGCC
19	181.429	181.429	14319.7	-53.127	415.984	TTCCGATCGAGACCGGCC	GAGGAATTAAAAGAGCAA	GGGACCTC	GGCCTTAA.-.-GGGGTT
20	1737.35	1737.35	16706.3	1484	1990.7	TTCCGATCGAGACCGGCC	GAGGAATTAAAAGAGCAA	GGGACCCC	TGTCTTTA.-AATCGAGGTC
21	1659.53	1659.53	14095.9	1426.82	1892.25	TCGCGGCCAAGACCGAGG	GGGGAATTAAAAAAGGAA	GGGGCCCC	TGTCTTTA.-AATCGAGGTC
22	1240.81	1240.81	24382.2	934.745	1546.88	TCGCGGCCAAGACCGAGG	GAGAAATCGAGAAAGCAA	GGAACCCC	TTTTTTTTAATCAATCGAGGCC
23	531.896	531.896	18794.6	263.179	800.612	TTCCAATTGGGACCGGCC	GAGAAATCGAGAGAGCGA	GGGATCTC	TTTCTCTA.-AATCGATGCC
24	208.163	208.163	6398.15	51.378	364.949	TCGCGATCGAGACCGAGC	GAGAAATCGAGAAAGCAA	GGGATCTC	TTCCCCAA.-.-GGTTCC
25	182.75	182.75	17348.8	-75.425	440.925	TTCCAATTGGGACCGGCC	GAGAAATCGAGAGAGCGA	GGGACCTC	TGTCTTTA.-AATCGAGGTC
26	534	534	64438.5	36.433	1031.57	CCGGGGCCAAGACCGAGG	AAGGAATTAAAAGGCCAA	GGAACCTC	TTCCCCAA.-.-GGTTCC
27	543.286	543.286	32219.3	191.453	895.118	TTCCGGCCAAGGCCAAGG	GAGGAATTAAAAGAGCAA	GGGACCCC	TTTCTCTA.-AATCGAGGTC
28	276.87	276.87	39223.5	-111.327	665.066	TCGCGATCGAGACCGAGC	GAGAAATCGAGAAAGCAA	GGAATTTT	TTCCCCAA.-.-GGTTTC
29	853.639	853.639	25059.4	543.352	1163.93	TTCCAATTGGGACCGGCC	GAGAAATCGAGAGAGCGA	GGGATCTC	TTCCTCAA.-.-GGTGTC
30	1162.11	1162.11	32219.3	810.274	1513.94	TTCCAATTGGGACCGGCC	GAGAAATCGAGAGAGCGA	GGGATCTC	TTCCCCAA.-.-GGTTCC
31	377.444	377.444	50118.9	-61.368	816.257	TCGCGATCGAGACCGAGC	GAGAAATCGAGAAAGCAA	GGGATCTC	TTTCTCTA.-AATCGATGCC
32	880.286	880.286	42959	474.024	1286.55	TCGCGATCGAGACCGAGC	GAGAAATCGAGAAAGCAA	GAAATCTC	TTCCCCAA.-.-GGTTCC
33	392.391	392.391	19611.7	117.895	666.887	CCGGGGCCAAGGCCAAGG	GAGAAATCGAGAAAGCAA	GGGATCTC	TTCCCCAA.-.-GGTTCC
34	215.125	215.125	56383.7	-250.306	680.556	TTCCGGCCAAGACCGGGG	GAGGAATTAAAAGAGCAA	GGGACCCC	TTTTTTTTAATCAATCGGGGCC
35	1497.13	1497.13	10490	1296.37	1697.88	CCGGGGCCAAGGCCAAGG	GAGGAATTAAAAGAGCAA	GGGACCCC	TTTCTCTA.-AATCGATGCC
36	1133.6	1133.6	60142.6	652.905	1614.3	CCGGGGCCGAGGCCAAGG	GAGAAATCGAGAAAGCAA	GGGACCCC	TGCCTCAA.-.-GGTGTC
37	280.778	280.778	100238	-339.797	901.352	CCGCGGCCAAGGCCAAGG	GAGGAATTAAAAGAGCAA	GAGACCCC	TTCCCCAA.-.-GGTTCC
38	7650.11	7650.11	100238	7029.54	8270.69	TCGCGATCGAGACCGAGC	GAGAAATCGAGAAAGCAA	GAGACCCC	TTTCTCTA.-AATCGATGCC
39	653.875	653.875	37589.1	273.852	1033.9	TCGCGATCGAGACCGAGC	GAGAAATCGAGAAAGCAA	GGAACCCC	TTTCTCTA.-AATCGATGCC
40	501.875	501.875	56383.7	36.444	967.306	CCGGGGCCAAGGCCAAGG	GAGGAATTAAAAGAGCAA	GGGACCCC	TGTCTTTA.-AATCGGGGTC
41	2965.22	2965.22	33412.6	2606.93	3323.51	TCGCGGCCAAGGCCAAGG	GAGGAATTAAAAAAGCAA	GGGATCTC	TTTCTCTA.-AATCGATGCC
42	1002.87	1002.87	60142.6	522.172	1483.56	TCGCGATCGAGACCGAGC	GAGAAATCGAGAAAGCAA	GGGATCTC	TTTCTCTA.-AATCGGTGCC
43	194.68	194.68	36085.6	-177.665	567.025	TTCCGATCGAGACCGGCC	AAGGAATTAAAAGGCCAA	GGAACCCC	TTTTTTTTAATCAATCGAGGCC
44	928.368	928.368	13266.8	702.601	1154.13	TCGCGGCCAAGGCCAAGG	GAGAAATCGAGAGAGCGA	GGGGCCCC	TTTCTCTA.-AATCGATGCC
45	392	392	34697.7	26.886	757.114	CCGGGGCCAAGGCCAAGG	AAGGAATTAAAAGGCCAA	GGAACCCC	GGCCTTAA.-.-GGGGTT
46	795.211	795.211	23740.5	493.199	1097.22	TTCCAATTGGGACCGGCC	GAGAAATCGAGAGAGCGA	GGGGCCCC	TTTTTTTTAATCAATCAAGGCC
47	1130.88	1130.88	36085.6	758.535	1503.22	TCGCGATCGAGACCGAGC	GAGAAATCGAGAAAGCAA	GGGACCCC	TTTTTTTTAATCAATCAAGGCC
48	1726.46	1726.46	9597.23	1534.43	1918.48	CCGGGGCCAAGGCCAAGG	GAGAAATCGAGAAAGCAA	GGGACCTC	TTTTTTTTAATCAATCAAGGCC
49	277.12	277.12	36085.6	-95.225	649.465	TTCCGATCGAGACCGACC	GAGAAATCGAGAGAGCGA	GGAATCTC	TGTCTTTA.-AATCGAGGTC
50	1451	1451	37589.1	1070.98	1831.02	TTCCGATCGAGACCGGCC	GAGAAATCGAGAGAGCGA	GGAACCCC	TGTCTTTA.-AATCGGGGTC
51	62	62	90214	-526.729	650.729	TTCCGATCGAGACCGGGC	GAGGAATTAAAAGAGCAA	GGGATCTC	TGCCTTAA.-.-GGGGTC
52	163.227	163.227	41006.3	-233.694	560.148	TCGCGGCCAAGACCGAGG	GAGAAATCGAGAAAGCAA	GGGGCCCC	TGCCTCAA.-.-GGTGTC
53	259.125	259.125	37589.1	-120.898	639.148	TCGCGGCCAAGACCGAGG	GAGAAATCGAGAAAGCAA	GGAACCCC	TTTCTTTA.-AATCGGGGTC
54	516.032	516.032	29101.3	181.657	850.408	TCGCGGCCAAGGCCAAGG	GAGGAATTAAAAGAGCAA	GGAACCTC	TTTCTCTA.-AATCGATGCC
55	197.405	197.405	24382.2	-108.66	503.471	TCGCGGCCAAGACCGAGG	GAGAAATCGAGAAAGCAA	GGGACCTC	TGTCTTTA.-AATCGAGGTC
56	382.53	382.53	13668.8	153.368	611.693	TCGCGATCGAGGCCAAGC	GAGAAATCGAGAAAGCAA	GGGACCCC	TTTCTTTA.-AATCGAGGTC
57	762.605	762.605	7581.01	591.941	933.269	TCGCGATCGAGACCGAGC	GAGAAATCGAGAAAGCAA	GGGACCCC	TTTCTCTA.-AATCGATGCC
58	385.6	385.6	30071.3	45.697	725.503	TCGCGATCGAGACCGAGC	GAGAAATCGAGAAAGCAA	GGGATCTC	TTTTTTTTAATCAATCAAGGCC
59	416	416	18794.6	147.283	684.717	TCGCGATCGAGACCGAGC	GAGAAATCGAGAAAGCAA	GGAATCTC	TGCCTCAA.-.-GGTGTC
60	3295.5	3295.5	21479.5	3008.23	3582.77	TCGCGGCCAAGGCCAAGG	GAGAAATCGAGAGAGCGA	GGGACCCC	TTTCTCTA.-AATCGGTGCC
61	510.085	510.085	19194.5	238.525	781.645	CCGGGGCCAAGGCCAAGG	AAGAAATCGAGAGACCAA	GGAATCTC	TTTCTCTA.-AATCGATGCC
62	355.765	355.765	53067	-95.77	807.299	CCGGGGCCAAGGCCAAGG	AAGAAATCGAGAGACCAA	GGAACCTC	TTTTTTTTAATCAATCAAGGCC
63	205.571	205.571	25775.4	-109.117	520.26	TTGGGGTCGAGGCCGAGG	GAGGAATTAAAAGAGCAA	GGGGTTTT	TTTCTTTA.-.-GGTTTC
64	1719.56	1719.56	56383.7	1254.13	2184.99	TCGCGGCCAAGGCCAAGG	GAGAAATCGAGAGAGCGA	GGGGCCCC	GGTCTTAA.-AATCGGGGTC
65	876.438	876.438	28191.9	547.328	1205.55	TTCCGATCGAGACCGACC	GAGAAATCGAGAGAGCGA	GGGGCCCC	TTTTTTTTAATCAATCGAGGCC
66	807	807	53067	355.466	1258.53	CCGCGGCCAAGGCCAAGG	GAGGAATTAAAAGAGCAA	GAGACCCC	TTTCTCTA.-AATCGATGCC
67	208.571	208.571	42959	-197.69	614.833	TTCCGGCCAAGGCCAAGG	GGGGAATTAAAAAAGGAA	GGGGCCCC	TTCCTCAA.-.-GGTGTC
68	133.778	133.778	50118.9	-305.035	572.59	TCGCGGCCAAGGCCAAGG	GAGAAATCGAGAGAGCGA	GGGGCCCC	TTCCCCAA.-.-GGTTCC
69	606.391	606.391	39223.5	218.195	994.588	CCGGGGCCAAGGCCAAGG	AAGGAATTAAAAGGCCAA	GGAACCCC	TTTCTCTA.-AATCGATGCC
70	2261.88	2261.88	53067	1810.35	2713.42	TTCCAATTGGGACCGGCC	GAGAAATCGAGAGAGCGA	GGGATCTC	TGCCTCAA.-.-GGTGTC
71	514.6	514.6	45107	98.306	930.894	TTCCGGCCAAGACCGAGG	GAGGAATTAAAAGAGCAA	GGGACCCC	TTTTTTTTAATCAATCGGGGCC
72	133.25	133.25	56383.7	-332.181	598.681	TCGCGGCCAAGACCGAGG	GAGAAATCGAGAAAGCAA	GAAACCCC	TTTCTCTA.-AATCGGTGCC
73	164.143	164.143	18411	-101.818	430.103	TCGCGGCCAAGACCGAGG	GAGGAATTAAAAGAGCAA	GGGGCCCC	TTTCTCTA.-AATCGATGCC
74	93.571	93.571	64438.5	-403.995	591.138	TCGCGATCGAGACCGAGC	GAGAAATCGAGAAAGCAA	GGGACCCC	TGTCTTTA.-AATCGAGGTC
75	496.292	496.292	12529.7	276.885	715.698	TCGCGGCCAAGGCCAAGG	GAGGAATTAAAAGAGCAA	GAGACCCC	TTTCTCTA.-AATCGATGCC
76	694.633	694.633	30071.3	354.731	1034.54	CCGGGGCCAAGGCCAAGG	AAGGAATTAAAAGGCCAA	GGAACCCC	TTCCTCAA.-.-GGTGTC
77	1047.66	1047.66	25775.4	732.968	1362.35	CCGGGGCCAAGGCCAAGG	GAGGAATTAAAAGAGCAA	GGGACCCC	TTTCTTTTAATCAATCAAGGCC
78	614.359	614.359	23131.8	316.245	912.473	TTCCGATCGAGACCGGCC	GAGAAATCGAGAGAGCGA	GGAATCTC	TTCCTCAA.-.-GGTGTC
79	632.846	632.846	69395.4	116.497	1149.19	TTCCGATCGAGACCGACC	GAGAAATCGAGAGAGCGA	GGGATCTC	TTTCTCTA.-AATCGATGCC
80	935.296	935.296	33412.6	577.007	1293.59	CCGGGGCCAAGGCCAAGG	AAAAAACCGGGGGGCCGG	GGGGCCCC	TTCCCCAA.-.-GGTTCC
81	475.851	475.851	19194.5	204.291	747.411	CCGGGGCCAAGGCCAAGG	GAGAAATCGAGAGAGCGA	GGGGCCCC	TTCCCCAA.-.-GGTTCC
82	936.375	936.375	28191.9	607.266	1265.48	TTCCGATCGAGACCGGCC	GAGGAATTAAAAGAGCAA	GGGATCTC	TGTCTTTA.-AATCGAGGTC
83	640.66	640.66	18042.8	377.373	903.947	CCGGGGCCAAGACCGAGG	GAGAAATTGAGAAAGCAA	GGGACCCC	TTTCTCTA.-AATCGATGCC
84	2907.74	2907.74	23131.8	2609.63	3205.86	TTCCGATCGAGACCGGCC	GAGGAATTAAAAGAGCAA	GGGATCTC	TGCCTCAA.-.-GGTGTC
85	707.615	707.615	23131.8	409.501	1005.73	TCGCGATCGAGACCGAGC	GAGAAATCGAGAAAGCAA	GAGACCCC	TTTCTCTA.-AATCGATGCC
86	342	342	28191.9	12.891	671.109	CCGGGGCCAAGGCCAAGG	AAGGAATTAAAAGGCCAA	GGAACCCC	TGTCTTTA.-AATCGATGTC
87	118	118	150357	-642.045	878.045	TTCCAATTGGGACCGGCC	GAGAAATCGAGAGAGCGA	GGGACCCC	TTTTTTTTAATCAATCAAGGCC
